# Supplementary material for: 2-(2-Hy­droxy­propan-2-yl)-6-(prop-2-yn­yloxy)-1-benzofuran-3(2H)-one
Source: Acta Crystallogr Sect E Struct Rep Online. 2012 Nov 17;68(Pt 12):o3379. doi: 10.1107/S1600536812045606 (PMC3588975; doi:10.1107/S1600536812045606)
Supplement: Supplementary file 1 [file e-68-o3379-sup1.cif]

##############################################################################
#                                                                            #
# This CIF contains the data in a paper accepted for publication in          #
# Acta Crystallographica Section E. It conforms to the requirements of       #
# Notes for Authors for Acta Crystallographica Section E, and has been       #
# peer reviewed under the auspices of the IUCr Commission on Journals.       #
#                                                                            #
# Full details of the Crystallographic Information File format               #
# are given in the paper "The Crystallographic Information File (CIF):       #
# a New Standard Archive File for Crystallography" by S. R. Hall, F. H.      #
# Allen and I. D. Brown [Acta Cryst. (1991), A47, 655-685].                  #
#                                                                            #
# The current version of the core CIF dictionary is obtainable from          #
# ftp://ftp.iucr.org/pub/cif_core.dic.                                       #
#                                                                            #
# Software is freely available for graphical display of the structure(s)     #
# in this CIF. For information consult the CIF software page                 #
# http://www.iucr.org/resources/cif/software.                                #
#                                                                            #
# This file may be used for bona fide research purposes within the           #
# scientific community so long as proper attribution is given to the journal # 
# article from which it was obtained.                                        #
#                                                                            #
##############################################################################
data_global
_audit_creation_method     'WinGX routine CIF_UPDATE'
_audit_conform_dict_name     cif_core.dic
_audit_conform_dict_version     2.4
_journal_data_validation_number     ?
_journal_date_recd_electronic     2012-10-28
_journal_date_accepted     2012-11-05
_journal_name_full     'Acta Crystallographica, Section E'
_journal_year     2012
_journal_volume     68
_journal_issue     12
_journal_page_first     o3379
_journal_page_last     o3379
_journal_paper_category     QO
_journal_paper_doi     10.1107/S1600536812045606
_journal_coeditor_code     IS5212
loop_
    _publ_contact_author_name
    _publ_contact_author_address
    _publ_contact_author_email
    _publ_contact_author_fax
    _publ_contact_author_phone
    'Phasha, Zanele H.'
;
Research Center for Synthesis and Catalysis
Department of Chemistry
University of Johannesburg (APK Campus)
PO Box 524
Auckland Park
Johannesburg
2006
South Africa
;
;
zhphasha@uj.ac.za
;
;
'+27-11-559 2819'
;
;
'+27-11 559 4415'
;
_publ_section_title
;
2-(2-Hydroxypropan-2-yl)-6-(prop-2-ynyloxy)-1-benzofuran-3(2<i>H</i>)-one
;
loop_
    _publ_author_name
    _publ_author_footnote
    _publ_author_address
    'Kinfe, Henok H.'
;
;
;
Research Center for Synthesis and Catalysis
Department of Chemistry
University of Johannesburg (APK Campus)
PO Box 524
Auckland Park
Johannesburg
2006
South Africa
;
    'Belay, Yonas H.'
;
;
;
Research Center for Synthesis and Catalysis
Department of Chemistry
University of Johannesburg (APK Campus)
PO Box 524
Auckland Park
Johannesburg
2006
South Africa
;
    'Phasha, Zanele H.'
;
;
;
Research Center for Synthesis and Catalysis
Department of Chemistry
University of Johannesburg (APK Campus)
PO Box 524
Auckland Park
Johannesburg
2006
South Africa
;
data_I
_audit_creation_method     'WinGX routine CIF_UPDATE'
_chemical_name_systematic
;
2-(2-Hydroxypropan-2-yl)-6-(prop-2-ynyloxy)-1-benzofuran-3(2<i>H</i>)-one
;
_chemical_formula_moiety     'C14 H14 O4'
_chemical_formula_sum     'C14 H14 O4'
_chemical_formula_iupac     'C14 H14 O4'
_chemical_formula_weight     246.25
_symmetry_cell_setting     triclinic
_symmetry_space_group_name_H-M     'P -1'
_symmetry_space_group_name_Hall     '-P 1'
loop_
    _symmetry_equiv_pos_as_xyz
    'x, y, z'
    '-x, -y, -z'
_cell_length_a     5.4199(2)
_cell_length_b     9.0785(3)
_cell_length_c     12.3555(4)
_cell_angle_alpha     85.758(2)
_cell_angle_beta     80.455(2)
_cell_angle_gamma     81.829(2)
_cell_volume     592.65(4)
_cell_formula_units_Z     2
_cell_measurement_reflns_used     4605
_cell_measurement_theta_min     4.93
_cell_measurement_theta_max     66.09
_cell_measurement_temperature     100(2)
_exptl_crystal_description     needle
_exptl_crystal_colour     colourless
_exptl_crystal_size_max     0.39
_exptl_crystal_size_mid     0.11
_exptl_crystal_size_min     0.11
_exptl_crystal_density_diffrn     1.38
_exptl_crystal_density_method     'not measured'
_exptl_crystal_F_000     260
_exptl_absorpt_coefficient_mu     0.838
_exptl_absorpt_correction_type     multi-scan
_exptl_absorpt_process_details
;
(SADABS; Bruker, 2008)
;
_exptl_absorpt_correction_T_min     0.7358
_exptl_absorpt_correction_T_max     0.9134
_exptl_special_details
;
Analytical data: ^1^H NMR (CDCl~3~, 400 MHZ): \d 7.55 (d,
1H), 6.69 (s, 1H), 6.66 (s, 1H), 4.74 (s, 2H), 4.36 (s, 1H), 3.26 (s, 1H),
2.58 (s, 1H), 1.33 (s, 3H), 1.18 (s, 3H); ^13^C NMR (CDCl~3~, 400 MHZ):
\d 199.0,
175.0, 166.2, 125.4, 115.5, 112.1, 97.4, 89.8, 72.3, 56.3, 25.9, 23.9.
The intensity data was collected on a Bruker Apex DUO 4 K CCD diffractometer
using an exposure time of 5 s/frame. A total of 4558 frames were collected
with a frame width of 1\% covering up to \q = 66.28\% with 95.2% completeness
accomplished.
;
_diffrn_ambient_temperature     100(2)
_diffrn_radiation_type     CuK\a
_diffrn_radiation_wavelength     1.54178
_diffrn_radiation_monochromator     'Incoatec Quazar Multilayer Mirror'
_diffrn_measurement_device_type     'Bruker APEX DUO 4K CCD'
_diffrn_measurement_method     '\f and \w scans'
_diffrn_detector_area_resol_mean     8.4
_diffrn_reflns_number     10266
_diffrn_reflns_av_R_equivalents     0.025
_diffrn_reflns_theta_min     4.93
_diffrn_reflns_theta_max     66.28
_diffrn_reflns_theta_full     66.28
_diffrn_measured_fraction_theta_max     0.952
_diffrn_measured_fraction_theta_full     0.952
_diffrn_reflns_limit_h_min     -4
_diffrn_reflns_limit_h_max     6
_diffrn_reflns_limit_k_min     -10
_diffrn_reflns_limit_k_max     10
_diffrn_reflns_limit_l_min     -14
_diffrn_reflns_limit_l_max     14
_diffrn_standards_number     0
_diffrn_standards_interval_count     0
_diffrn_standards_interval_time     0
_diffrn_standards_decay_%     0
_refine_special_details
;
Refinement of <i>F</i>^2^ against ALL reflections. The weighted <i>R</i>-factor
<i>wR</i> and goodness of fit <i>S</i> are based on <i>F</i>^2^, conventional
<i>R</i>-factors <i>R</i> are based on <i>F</i>, with <i>F</i> set to zero for
negative <i>F</i>^2^. The threshold expression of <i>F</i>^2^ >
2\s(<i>F</i>^2^) is used only for calculating <i>R</i>-factors(gt) <i>etc</i>.
and is not relevant to the choice of reflections for refinement.
<i>R</i>-factors based on <i>F</i>^2^ are statistically about twice as large
as those based on <i>F</i>, and <i>R</i>- factors based on ALL data will be
even larger.
;
_reflns_number_total     1983
_reflns_number_gt     1888
_reflns_threshold_expression     I>2\s(I)
_refine_ls_structure_factor_coef     Fsqd
_refine_ls_matrix_type     full
_refine_ls_R_factor_all     0.0335
_refine_ls_R_factor_gt     0.0321
_refine_ls_wR_factor_ref     0.0822
_refine_ls_goodness_of_fit_ref     1.033
_refine_ls_restrained_S_all     1.033
_refine_ls_number_reflns     1983
_refine_ls_number_parameters     166
_refine_ls_number_restraints     0
_refine_ls_hydrogen_treatment     constr
_refine_ls_weighting_scheme     calc
_refine_ls_weighting_details
         'calc w=1/[\s^2^(Fo^2^)+(0.0364P)^2^+0.2704P] where P=(Fo^2^+2Fc^2^)/3'
_atom_sites_solution_hydrogens     geom
_atom_sites_solution_primary     direct
_atom_sites_solution_secondary     difmap
_refine_ls_shift/su_max     0
_refine_ls_shift/su_mean     0
_refine_diff_density_max     0.213
_refine_diff_density_min     -0.167
_refine_ls_extinction_method     none
loop_
    _atom_type_symbol
    _atom_type_description
    _atom_type_scat_dispersion_real
    _atom_type_scat_dispersion_imag
    _atom_type_scat_source
    C C 0.0181 0.0091 'International Tables Vol C Tables 4.2.6.8 and 6.1.1.4'
    H H 0 0 'International Tables Vol C Tables 4.2.6.8 and 6.1.1.4'
    O O 0.0492 0.0322 'International Tables Vol C Tables 4.2.6.8 and 6.1.1.4'
_computing_data_collection     'APEX2 (Bruker, 2011)'
_computing_cell_refinement     'SAINT (Bruker, 2008)'
_computing_data_reduction     'SAINT (Bruker, 2008)'
_computing_structure_solution     'SHELXS97 (Sheldrick, 2008)'
_computing_structure_refinement     'SHELXL97 (Sheldrick, 2008)'
_computing_molecular_graphics     'ORTEP-3 for Windows (Farrugia, 1997)'
_computing_publication_material     'WinGX (Farrugia, 1999)'
loop_
    _atom_site_type_symbol
    _atom_site_label
    _atom_site_fract_x
    _atom_site_fract_y
    _atom_site_fract_z
    _atom_site_U_iso_or_equiv
    _atom_site_adp_type
    _atom_site_calc_flag
    _atom_site_refinement_flags
    _atom_site_occupancy
    _atom_site_disorder_assembly
    _atom_site_disorder_group
    C C1 0.2006(3) 0.84616(15) 0.02726(11) 0.0261(3) Uani d . 1 . .
    H H1 0.1077 0.8209 -0.0259 0.031 Uiso calc R 1 . .
    C C2 0.3167(2) 0.87773(14) 0.09371(10) 0.0223(3) Uani d . 1 . .
    C C3 0.4670(2) 0.91785(15) 0.17253(10) 0.0223(3) Uani d . 1 . .
    H H3A 0.6387 0.9299 0.1339 0.027 Uiso calc R 1 . .
    H H3B 0.3894 1.0148 0.2026 0.027 Uiso calc R 1 . .
    C C4 0.2852(2) 0.80294(13) 0.34321(10) 0.0172(3) Uani d . 1 . .
    C C5 0.0548(2) 0.89754(13) 0.34541(10) 0.0189(3) Uani d . 1 . .
    H H5 0.0309 0.9688 0.2866 0.023 Uiso calc R 1 . .
    C C6 -0.1355(2) 0.88612(13) 0.43326(10) 0.0180(3) Uani d . 1 . .
    H H6 -0.2907 0.9504 0.4362 0.022 Uiso calc R 1 . .
    C C7 -0.0975(2) 0.77883(13) 0.51799(10) 0.0167(3) Uani d . 1 . .
    C C8 0.1301(2) 0.68501(13) 0.51207(10) 0.0164(3) Uani d . 1 . .
    C C9 0.3268(2) 0.69443(13) 0.42660(10) 0.0177(3) Uani d . 1 . .
    H H9 0.4822 0.6306 0.4246 0.021 Uiso calc R 1 . .
    C C10 -0.2529(2) 0.73992(13) 0.61999(10) 0.0173(3) Uani d . 1 . .
    C C11 -0.0979(2) 0.60810(13) 0.67327(10) 0.0177(3) Uani d . 1 . .
    H H11 -0.1864 0.5181 0.6763 0.021 Uiso calc R 1 . .
    C C12 -0.0406(2) 0.62882(13) 0.78842(10) 0.0183(3) Uani d . 1 . .
    C C13 0.1469(2) 0.49897(14) 0.82127(11) 0.0237(3) Uani d . 1 . .
    H H13A 0.3049 0.4962 0.7693 0.036 Uiso calc R 1 . .
    H H13B 0.0765 0.4055 0.8203 0.036 Uiso calc R 1 . .
    H H13C 0.1802 0.5115 0.8954 0.036 Uiso calc R 1 . .
    C C14 -0.2814(2) 0.64049(15) 0.87195(10) 0.0233(3) Uani d . 1 . .
    H H14A -0.2438 0.6637 0.9432 0.035 Uiso calc R 1 . .
    H H14B -0.3504 0.5455 0.8793 0.035 Uiso calc R 1 . .
    H H14C -0.4052 0.7198 0.8472 0.035 Uiso calc R 1 . .
    O O1 0.05931(15) 0.76695(9) 0.78783(7) 0.0193(2) Uani d . 1 . .
    H H 0.2022 0.7612 0.7486 0.029 Uiso calc R 1 . .
    O O2 0.14038(15) 0.58334(9) 0.59873(7) 0.0187(2) Uani d . 1 . .
    O O3 0.48574(16) 0.80822(10) 0.26152(7) 0.0215(2) Uani d . 1 . .
    O O4 -0.46595(15) 0.79629(10) 0.65811(7) 0.0215(2) Uani d . 1 . .
loop_
    _atom_site_aniso_label
    _atom_site_aniso_U_11
    _atom_site_aniso_U_22
    _atom_site_aniso_U_33
    _atom_site_aniso_U_12
    _atom_site_aniso_U_13
    _atom_site_aniso_U_23
    C1 0.0272(7) 0.0300(7) 0.0206(7) -0.0034(6) -0.0019(5) -0.0033(5)
    C2 0.0241(7) 0.0221(6) 0.0176(6) -0.0009(5) 0.0036(5) 0.0003(5)
    C3 0.0251(7) 0.0247(7) 0.0167(6) -0.0065(5) -0.0002(5) 0.0016(5)
    C4 0.0184(6) 0.0194(6) 0.0144(6) -0.0047(5) -0.0010(5) -0.0043(5)
    C5 0.0222(6) 0.0188(6) 0.0161(6) -0.0023(5) -0.0050(5) -0.0006(5)
    C6 0.0173(6) 0.0185(6) 0.0187(6) -0.0003(5) -0.0047(5) -0.0033(5)
    C7 0.0163(6) 0.0180(6) 0.0166(6) -0.0030(4) -0.0035(5) -0.0038(5)
    C8 0.0204(6) 0.0151(6) 0.0150(6) -0.0034(5) -0.0049(5) -0.0024(4)
    C9 0.0171(6) 0.0186(6) 0.0175(6) -0.0002(5) -0.0034(5) -0.0038(5)
    C10 0.0166(6) 0.0197(6) 0.0174(6) -0.0050(5) -0.0041(5) -0.0041(5)
    C11 0.0161(6) 0.0187(6) 0.0176(6) -0.0037(5) 0.0003(5) -0.0010(5)
    C12 0.0184(6) 0.0195(6) 0.0171(6) -0.0046(5) -0.0021(5) 0.0010(5)
    C13 0.0242(7) 0.0239(7) 0.0220(7) -0.0013(5) -0.0043(5) 0.0033(5)
    C14 0.0214(7) 0.0302(7) 0.0175(6) -0.0045(5) -0.0013(5) 0.0024(5)
    O1 0.0183(5) 0.0207(5) 0.0188(4) -0.0044(3) -0.0002(3) -0.0024(3)
    O2 0.0204(5) 0.0182(4) 0.0156(4) 0.0009(3) -0.0002(3) 0.0006(3)
    O3 0.0197(5) 0.0272(5) 0.0155(4) -0.0010(3) 0.0005(3) 0.0015(3)
    O4 0.0154(5) 0.0279(5) 0.0203(5) -0.0017(3) -0.0014(3) -0.0012(4)
_geom_special_details
;
All s.u.'s (except the s.u. in the dihedral angle between two l.s. planes) are
estimated using the full covariance matrix. The cell s.u.'s are taken into
account individually in the estimation of s.u.'s in distances, angles and
torsion angles; correlations between s.u.'s in cell parameters are only used
when they are defined by crystal symmetry. An approximate (isotropic)
treatment of cell s.u.'s is used for estimating s.u.'s involving l.s. planes.
;
loop_
    _geom_bond_atom_site_label_1
    _geom_bond_atom_site_label_2
    _geom_bond_site_symmetry_2
    _geom_bond_distance
    _geom_bond_publ_flag
    C1 C2 . 1.187(2) ?
    C1 H1 . 0.95 ?
    C2 C3 . 1.4647(18) ?
    C3 O3 . 1.4339(15) ?
    C3 H3A . 0.99 ?
    C3 H3B . 0.99 ?
    C4 O3 . 1.3586(14) ?
    C4 C9 . 1.3952(17) ?
    C4 C5 . 1.4092(18) ?
    C5 C6 . 1.3767(17) ?
    C5 H5 . 0.95 ?
    C6 C7 . 1.3968(17) ?
    C6 H6 . 0.95 ?
    C7 C8 . 1.3906(17) ?
    C7 C10 . 1.4454(17) ?
    C8 O2 . 1.3640(15) ?
    C8 C9 . 1.3777(17) ?
    C9 H9 . 0.95 ?
    C10 O4 . 1.2264(15) ?
    C10 C11 . 1.5338(17) ?
    C11 O2 . 1.4561(14) ?
    C11 C12 . 1.5359(17) ?
    C11 H11 . 1 ?
    C12 O1 . 1.4339(14) ?
    C12 C14 . 1.5198(17) ?
    C12 C13 . 1.5206(17) ?
    C13 H13A . 0.98 ?
    C13 H13B . 0.98 ?
    C13 H13C . 0.98 ?
    C14 H14A . 0.98 ?
    C14 H14B . 0.98 ?
    C14 H14C . 0.98 ?
    O1 H . 0.84 ?
loop_
    _geom_angle_atom_site_label_1
    _geom_angle_atom_site_label_2
    _geom_angle_atom_site_label_3
    _geom_angle_site_symmetry_1
    _geom_angle_site_symmetry_3
    _geom_angle
    _geom_angle_publ_flag
    C2 C1 H1 . . 180 ?
    C1 C2 C3 . . 177.97(13) ?
    O3 C3 C2 . . 112.50(10) ?
    O3 C3 H3A . . 109.1 ?
    C2 C3 H3A . . 109.1 ?
    O3 C3 H3B . . 109.1 ?
    C2 C3 H3B . . 109.1 ?
    H3A C3 H3B . . 107.8 ?
    O3 C4 C9 . . 113.90(10) ?
    O3 C4 C5 . . 123.96(11) ?
    C9 C4 C5 . . 122.14(11) ?
    C6 C5 C4 . . 119.68(11) ?
    C6 C5 H5 . . 120.2 ?
    C4 C5 H5 . . 120.2 ?
    C5 C6 C7 . . 119.14(11) ?
    C5 C6 H6 . . 120.4 ?
    C7 C6 H6 . . 120.4 ?
    C8 C7 C6 . . 119.71(11) ?
    C8 C7 C10 . . 107.37(10) ?
    C6 C7 C10 . . 132.92(11) ?
    O2 C8 C9 . . 123.28(11) ?
    O2 C8 C7 . . 113.74(10) ?
    C9 C8 C7 . . 122.98(11) ?
    C8 C9 C4 . . 116.33(11) ?
    C8 C9 H9 . . 121.8 ?
    C4 C9 H9 . . 121.8 ?
    O4 C10 C7 . . 128.78(11) ?
    O4 C10 C11 . . 125.50(11) ?
    C7 C10 C11 . . 105.72(10) ?
    O2 C11 C10 . . 105.17(9) ?
    O2 C11 C12 . . 108.40(9) ?
    C10 C11 C12 . . 116.67(10) ?
    O2 C11 H11 . . 108.8 ?
    C10 C11 H11 . . 108.8 ?
    C12 C11 H11 . . 108.8 ?
    O1 C12 C14 . . 106.41(10) ?
    O1 C12 C13 . . 110.61(10) ?
    C14 C12 C13 . . 110.22(10) ?
    O1 C12 C11 . . 109.16(9) ?
    C14 C12 C11 . . 110.66(10) ?
    C13 C12 C11 . . 109.74(10) ?
    C12 C13 H13A . . 109.5 ?
    C12 C13 H13B . . 109.5 ?
    H13A C13 H13B . . 109.5 ?
    C12 C13 H13C . . 109.5 ?
    H13A C13 H13C . . 109.5 ?
    H13B C13 H13C . . 109.5 ?
    C12 C14 H14A . . 109.5 ?
    C12 C14 H14B . . 109.5 ?
    H14A C14 H14B . . 109.5 ?
    C12 C14 H14C . . 109.5 ?
    H14A C14 H14C . . 109.5 ?
    H14B C14 H14C . . 109.5 ?
    C12 O1 H . . 109.5 ?
    C8 O2 C11 . . 107.95(9) ?
    C4 O3 C3 . . 118.88(9) ?
loop_
    _geom_torsion_atom_site_label_1
    _geom_torsion_atom_site_label_2
    _geom_torsion_atom_site_label_3
    _geom_torsion_atom_site_label_4
    _geom_torsion_site_symmetry_1
    _geom_torsion_site_symmetry_2
    _geom_torsion_site_symmetry_3
    _geom_torsion_site_symmetry_4
    _geom_torsion
    _geom_torsion_publ_flag
    O3 C4 C5 C6 . . . . -178.39(10) ?
    C9 C4 C5 C6 . . . . 1.43(18) ?
    C4 C5 C6 C7 . . . . -1.02(17) ?
    C5 C6 C7 C8 . . . . -0.40(17) ?
    C5 C6 C7 C10 . . . . 178.94(12) ?
    C6 C7 C8 O2 . . . . -178.57(10) ?
    C10 C7 C8 O2 . . . . 1.93(14) ?
    C6 C7 C8 C9 . . . . 1.55(18) ?
    C10 C7 C8 C9 . . . . -177.94(11) ?
    O2 C8 C9 C4 . . . . 178.99(10) ?
    C7 C8 C9 C4 . . . . -1.15(18) ?
    O3 C4 C9 C8 . . . . 179.49(10) ?
    C5 C4 C9 C8 . . . . -0.34(17) ?
    C8 C7 C10 O4 . . . . 178.84(12) ?
    C6 C7 C10 O4 . . . . -0.6(2) ?
    C8 C7 C10 C11 . . . . -2.06(12) ?
    C6 C7 C10 C11 . . . . 178.53(12) ?
    O4 C10 C11 O2 . . . . -179.31(10) ?
    C7 C10 C11 O2 . . . . 1.55(12) ?
    O4 C10 C11 C12 . . . . -59.16(16) ?
    C7 C10 C11 C12 . . . . 121.70(11) ?
    O2 C11 C12 O1 . . . . 68.57(11) ?
    C10 C11 C12 O1 . . . . -49.84(13) ?
    O2 C11 C12 C14 . . . . -174.64(9) ?
    C10 C11 C12 C14 . . . . 66.94(13) ?
    O2 C11 C12 C13 . . . . -52.79(12) ?
    C10 C11 C12 C13 . . . . -171.21(10) ?
    C9 C8 O2 C11 . . . . 178.98(10) ?
    C7 C8 O2 C11 . . . . -0.89(13) ?
    C10 C11 O2 C8 . . . . -0.46(12) ?
    C12 C11 O2 C8 . . . . -125.94(10) ?
    C9 C4 O3 C3 . . . . -178.56(10) ?
    C5 C4 O3 C3 . . . . 1.28(17) ?
    C2 C3 O3 C4 . . . . -76.90(13) ?
loop_
    _geom_hbond_atom_site_label_D
    _geom_hbond_atom_site_label_H
    _geom_hbond_atom_site_label_A
    _geom_hbond_site_symmetry_A
    _geom_hbond_distance_DH
    _geom_hbond_distance_HA
    _geom_hbond_distance_DA
    _geom_hbond_angle_DHA
    O1 H O4 1_655 0.84 2.01 2.8328(12) 167.3
    C1 H1 O1 1_554 0.95 2.45 3.3283(16) 153.5
    C5 H5 O1 2_576 0.95 2.52 3.3809(15) 151.6
_iucr_refine_instructions_details
;
TITL cu_12hp_yhb8_0m in P-1
CELL  1.54178   5.4199   9.0785  12.3555   85.758   80.455   81.829
ZERR     2.00   0.0002   0.0003   0.0004    0.002    0.002    0.002
LATT   1
SFAC  C    H    O
UNIT  28   28   8
MERG   2
OMIT    -4.00 180.00
EQIV $1 1+x,y,z
EQIV $2 x,y,-1+z
EQIV $3 -x,2-y,1-z
HTAB O1 O4_$1
HTAB C1 O1_$2
HTAB C5 O1_$3
MPLA   4 O3 C3 C2 C1
MPLA 10 C4 C5 C6 C10 O4 C11 O2 C8 C9
MPLA 4 C12 C13 C14 O1
FMAP   2
PLAN   20
SIZE     0.11   0.11   0.39
ACTA
BOND   $H
CONF
L.S.   4
TEMP  -173.14
WGHT    0.036400    0.270400
FVAR       0.74393
C1    1    0.200573    0.846162    0.027265    11.00000    0.02718    0.02997 =
         0.02058   -0.00325   -0.00187   -0.00341
AFIX 163
H1    2    0.107668    0.820902   -0.025904    11.00000   -1.20000
AFIX   0
C2    1    0.316674    0.877730    0.093709    11.00000    0.02408    0.02210 =
         0.01760    0.00025    0.00355   -0.00086
C3    1    0.467042    0.917852    0.172530    11.00000    0.02507    0.02473 =
         0.01670    0.00157   -0.00016   -0.00650
AFIX  23
H3A   2    0.638739    0.929915    0.133851    11.00000   -1.20000
H3B   2    0.389389    1.014763    0.202558    11.00000   -1.20000
AFIX   0
C4    1    0.285236    0.802939    0.343209    11.00000    0.01844    0.01942 =
         0.01443   -0.00428   -0.00102   -0.00474
C5    1    0.054778    0.897537    0.345410    11.00000    0.02222    0.01880 =
         0.01607   -0.00062   -0.00495   -0.00235
AFIX  43
H5    2    0.030858    0.968849    0.286555    11.00000   -1.20000
AFIX   0
C6    1   -0.135546    0.886120    0.433259    11.00000    0.01728    0.01851 =
         0.01873   -0.00331   -0.00470   -0.00029
AFIX  43
H6    2   -0.290718    0.950382    0.436208    11.00000   -1.20000
AFIX   0
C7    1   -0.097532    0.778827    0.517993    11.00000    0.01634    0.01799 =
         0.01662   -0.00380   -0.00345   -0.00299
C8    1    0.130127    0.685014    0.512072    11.00000    0.02045    0.01512 =
         0.01500   -0.00241   -0.00485   -0.00338
C9    1    0.326803    0.694433    0.426602    11.00000    0.01713    0.01861 =
         0.01754   -0.00381   -0.00342   -0.00020
AFIX  43
H9    2    0.482189    0.630554    0.424561    11.00000   -1.20000
AFIX   0
C10   1   -0.252931    0.739919    0.619993    11.00000    0.01658    0.01966 =
         0.01744   -0.00406   -0.00414   -0.00497
C11   1   -0.097894    0.608098    0.673272    11.00000    0.01609    0.01870 =
         0.01761   -0.00099    0.00033   -0.00370
AFIX  13
H11   2   -0.186364    0.518081    0.676335    11.00000   -1.20000
AFIX   0
C12   1   -0.040575    0.628818    0.788424    11.00000    0.01845    0.01951 =
         0.01710    0.00103   -0.00211   -0.00462
C13   1    0.146889    0.498970    0.821271    11.00000    0.02420    0.02388 =
         0.02198    0.00333   -0.00427   -0.00127
AFIX 137
H13A  2    0.304856    0.496150    0.769258    11.00000   -1.50000
H13B  2    0.076452    0.405533    0.820332    11.00000   -1.50000
H13C  2    0.180177    0.511540    0.895393    11.00000   -1.50000
AFIX   0
C14   1   -0.281372    0.640487    0.871952    11.00000    0.02138    0.03025 =
         0.01754    0.00239   -0.00134   -0.00454
AFIX 137
H14A  2   -0.243784    0.663700    0.943219    11.00000   -1.50000
H14B  2   -0.350408    0.545520    0.879328    11.00000   -1.50000
H14C  2   -0.405195    0.719767    0.847171    11.00000   -1.50000
AFIX   0
O1    3    0.059305    0.766954    0.787829    11.00000    0.01834    0.02065 =
         0.01879   -0.00242   -0.00017   -0.00438
AFIX 147
H     2    0.202208    0.761167    0.748563    11.00000   -1.50000
AFIX   0
O2    3    0.140378    0.583341    0.598732    11.00000    0.02036    0.01817 =
         0.01556    0.00064   -0.00024    0.00094
O3    3    0.485738    0.808216    0.261516    11.00000    0.01973    0.02724 =
         0.01549    0.00151    0.00049   -0.00103
O4    3   -0.465950    0.796290    0.658105    11.00000    0.01540    0.02790 =
         0.02028   -0.00115   -0.00144   -0.00165
HKLF 4  1.0  1.00  0.00  0.00  0.00  1.00  0.00  0.00  0.00  1.00
REM  cu_12hp_yhb8_0m in P-1
REM R1 =  0.0321 for   1888 Fo > 4sig(Fo)  and  0.0335 for all   1983 data
REM    166 parameters refined using      0 restraints
END
WGHT      0.0364      0.2701
REM Highest difference peak  0.213,  deepest hole -0.167,  1-sigma level  0.033
Q1    1  -0.1796  0.6765  0.6536  11.00000  0.05    0.21
Q2    1  -0.0855  0.6188  0.7321  11.00000  0.05    0.20
Q3    1  -0.0135  0.7192  0.5029  11.00000  0.05    0.19
Q4    1   0.1921  0.6553  0.4491  11.00000  0.05    0.18
Q5    1   0.2654  0.7216  0.4861  11.00000  0.05    0.17
Q6    1  -0.1644  0.7798  0.5727  11.00000  0.05    0.17
Q7    1   0.3634  0.8544  0.0366  11.00000  0.05    0.17
Q8    1   0.0484  0.5643  0.8060  11.00000  0.05    0.17
Q9    1   0.1393  0.8267  0.3364  11.00000  0.05    0.16
Q10   1   0.1889  0.8735  0.3612  11.00000  0.05    0.16
Q11   1   0.2199  0.8205  0.0995  11.00000  0.05    0.16
Q12   1   0.0010  0.9235  0.4042  11.00000  0.05    0.15
Q13   1  -0.1547  0.6326  0.8270  11.00000  0.05    0.15
Q14   1  -0.0638  0.8486  0.3618  11.00000  0.05    0.14
Q15   1  -0.0873  0.8402  0.4942  11.00000  0.05    0.13
Q16   1   0.2750  0.7275  0.3776  11.00000  0.05    0.13
Q17   1   0.3163  0.7656  0.4025  11.00000  0.05    0.12
Q18   1   0.6525  0.8828  0.1462  11.00000  0.05    0.12
Q19   1   0.3634  0.7485  0.2529  11.00000  0.05    0.11
Q20   1   0.3140  0.6208  0.6019  11.00000  0.05    0.10
;
