# Supplementary material for: 2-(2-Hy­droxy­propan-2-yl)-6-(prop-2-yn­yloxy)-1-benzofuran-3(2H)-one
Source: Acta Crystallogr Sect E Struct Rep Online. 2012 Nov 17;68(Pt 12):o3379. doi: 10.1107/S1600536812045606 (PMC3588975; doi:10.1107/S1600536812045606)
Supplement: Supplementary file 2 [file e-68-o3379-Isup2.hkl]

#
# h,k,l, Fc-squared, Fo-squared, sigma(Fo-squared) and status flag
#
data_I
_shelx_title ' cu_12hp_yhb8_0m in P-1'
_shelx_refln_list_code          4
_shelx_F_calc_maximum       41.97
_exptl_crystal_F_000       260.00
_reflns_d_resolution_high  0.8420
 
loop_
 _symmetry_equiv_pos_as_xyz
 'x, y, z'
 '-x, -y, -z'
 
_cell_length_a     5.4199
_cell_length_b     9.0785
_cell_length_c    12.3555
_cell_angle_alpha  85.758
_cell_angle_beta   80.455
_cell_angle_gamma  81.829
 
_shelx_F_squared_multiplier     1.000
 
loop_
 _refln_index_h
 _refln_index_k
 _refln_index_l
 _refln_F_squared_calc
 _refln_F_squared_meas
 _refln_F_squared_sigma
 _refln_observed_status
   2   0   0      101.68      101.91      3.22 o
   3   0   0      312.91      304.24      4.72 o
   4   0   0        1.09        0.77      0.14 o
   5   0   0      482.61      474.27      7.46 o
  -5   1   0       24.13       24.79      0.69 o
  -4   1   0       31.21       29.79      0.52 o
  -3   1   0        0.98        4.16      0.34 o
  -2   1   0      135.36      159.30      2.88 o
   0   1   0        2.93        2.11      0.16 o
   1   1   0      256.29      220.35      6.60 o
   2   1   0      264.34      243.10      5.48 o
   3   1   0       14.03       11.86      0.38 o
   4   1   0      244.25      246.40      3.78 o
   5   1   0       28.26       28.37      0.77 o
  -5   2   0       36.74       38.33      0.79 o
  -4   2   0      511.39      491.97      5.08 o
  -3   2   0        6.90        8.43      0.26 o
  -2   2   0        0.28        0.87      0.14 o
  -1   2   0       32.53       29.25      0.64 o
   2   2   0      230.90      230.72      5.88 o
   3   2   0       47.45       46.69      0.99 o
   4   2   0        0.23       -0.03      0.09 o
   5   2   0      625.63      625.39     18.39 o
  -5   3   0        0.59        1.01      0.10 o
  -4   3   0       30.18       37.77      0.53 o
  -3   3   0      303.10      278.97      2.29 o
  -2   3   0       14.82       17.02      0.43 o
  -1   3   0       61.38       63.08      1.27 o
   0   3   0      816.41      812.61     24.21 o
   1   3   0      115.83      123.27      2.17 o
   2   3   0      146.17      137.01      5.91 o
   3   3   0      264.60      242.39      6.63 o
   4   3   0      245.59      244.43      2.69 o
   5   3   0       19.78       22.08      0.40 o
  -5   4   0        1.65        1.59      0.18 o
  -4   4   0        1.63        1.86      0.13 o
  -3   4   0      139.37      136.74      1.26 o
  -2   4   0       31.03       25.75      0.50 o
  -1   4   0        0.00        0.62      0.15 o
   0   4   0      101.69      115.23      2.77 o
   1   4   0      209.85      219.42      3.82 o
   2   4   0       11.33       11.80      0.59 o
   3   4   0      120.05      127.89      1.28 o
   4   4   0       12.22       15.90      0.28 o
   5   4   0        2.81        2.63      0.13 o
   6   4   0       32.36       32.97      0.56 o
  -5   5   0       36.10       46.73      1.32 o
  -4   5   0       10.30        6.82      0.29 o
  -3   5   0      173.09      183.10      1.50 o
  -2   5   0       52.87       52.74      0.59 o
  -1   5   0        2.12        2.90      0.19 o
   0   5   0      128.41      121.27      3.61 o
   1   5   0       45.61       43.12      0.86 o
   2   5   0      544.91      538.36      8.64 o
   3   5   0        5.35        6.17      0.16 o
   4   5   0      158.27      166.91      1.69 o
   5   5   0        4.57        4.22      0.17 o
  -4   6   0       59.69       55.65      0.82 o
  -3   6   0       22.86       18.54      0.37 o
  -2   6   0       45.31       45.25      0.59 o
  -1   6   0        3.68        3.56      0.33 o
   0   6   0       38.42       41.29      1.55 o
   1   6   0      459.72      458.02      4.97 o
   2   6   0       80.34       87.60      1.00 o
   3   6   0       65.13       75.66      0.88 o
   4   6   0       18.34       19.00      0.32 o
   5   6   0        2.06        1.52      0.11 o
  -4   7   0       40.87       36.63      1.21 o
  -3   7   0       11.33       12.98      0.29 o
  -2   7   0      269.37      261.99      2.84 o
  -1   7   0       31.95       34.41      0.72 o
   0   7   0      193.43      182.95      2.65 o
   1   7   0      121.05      123.23      1.67 o
   2   7   0       90.07       85.43      1.16 o
   3   7   0        2.25        1.90      0.15 o
   4   7   0       55.26       56.04      0.77 o
   5   7   0       13.51       14.09      0.40 o
  -3   8   0       37.39       35.62      0.68 o
  -2   8   0       28.53       29.78      0.59 o
  -1   8   0      101.04      106.28      2.23 o
   0   8   0       11.02       12.34      0.60 o
   1   8   0      363.96      354.85      5.05 o
   2   8   0        0.53        0.71      0.18 o
   3   8   0       22.78       21.84      0.45 o
   4   8   0       45.21       48.01      0.71 o
  -2   9   0       25.51       25.85      0.73 o
  -1   9   0      140.95      146.21      2.77 o
   0   9   0       24.61       26.71      1.02 o
   1   9   0       66.19       71.09      1.82 o
   2   9   0        5.59        5.65      0.56 o
   3   9   0       10.89       10.42      0.37 o
   4   9   0       31.14       31.70      1.03 o
  -1  10   0       36.16       36.72      0.97 o
   0  10   0      166.59      168.44      5.85 o
   1  10   0       31.82       28.22      0.93 o
   2  10   0       70.27       75.11      2.40 o
  -2 -10   1        0.47        0.33      0.43 o
  -1 -10   1       27.30       25.20      0.84 o
   0 -10   1       86.12       76.43      5.44 o
   1 -10   1       24.97       22.39      0.72 o
  -3  -9   1       40.80       41.35      1.24 o
  -2  -9   1        0.08       -0.05      0.21 o
  -1  -9   1        5.62        5.14      0.53 o
   0  -9   1        9.88       10.50      1.04 o
   1  -9   1      195.69      195.25      3.78 o
   2  -9   1        0.51        0.10      0.19 o
  -4  -8   1        3.39        3.88      0.22 o
  -3  -8   1       91.55       89.03      1.24 o
  -2  -8   1       16.76       14.37      0.46 o
  -1  -8   1        1.04        1.58      0.38 o
   0  -8   1      142.23      142.62      2.71 o
   1  -8   1        0.02        0.05      0.23 o
   2  -8   1        7.25        7.83      0.30 o
   3  -8   1       47.04       42.65      1.42 o
  -5  -7   1        2.60        3.06      0.22 o
  -4  -7   1        6.70        8.12      0.26 o
  -3  -7   1        7.75        8.73      0.26 o
  -2  -7   1        9.99       10.04      0.38 o
  -1  -7   1      304.97      300.20      3.66 o
   0  -7   1      164.42      155.35      2.31 o
   1  -7   1       13.43       13.80      0.40 o
   2  -7   1        0.79        1.01      0.14 o
   3  -7   1        6.57        7.24      0.23 o
   4  -7   1        5.42        6.01      0.29 o
  -5  -6   1        1.45        1.31      0.11 o
  -4  -6   1        0.57        0.71      0.11 o
  -3  -6   1      105.08      108.21      1.18 o
  -2  -6   1       11.62       12.63      0.31 o
  -1  -6   1      425.27      431.01      5.39 o
   0  -6   1      603.69      609.23     28.63 o
   1  -6   1      417.66      419.97      5.00 o
   2  -6   1        8.33        8.73      0.24 o
   3  -6   1       91.50       93.85      1.00 o
   4  -6   1       47.65       43.44      0.68 o
  -5  -5   1       84.37       86.76      1.23 o
  -4  -5   1        0.77        0.69      0.09 o
  -3  -5   1       25.98       22.93      0.31 o
  -2  -5   1       31.59       28.48      0.54 o
  -1  -5   1      216.58      228.00      3.35 o
   0  -5   1        7.26        9.54      0.52 o
   1  -5   1       14.86       12.61      0.38 o
   2  -5   1        8.44        9.03      0.21 o
   3  -5   1        2.32        2.74      0.13 o
   4  -5   1        4.29        3.35      0.14 o
   5  -5   1       14.70       11.53      0.49 o
  -5  -4   1       13.03       14.05      0.31 o
  -4  -4   1      304.27      305.43      3.19 o
  -3  -4   1      432.74      452.79      4.80 o
  -2  -4   1      155.58      165.71      3.83 o
  -1  -4   1      194.94      211.78      4.83 o
   0  -4   1      393.51      418.92      9.25 o
   1  -4   1      413.95      432.52      7.63 o
   2  -4   1      165.58      185.29      2.74 o
   3  -4   1       74.53       70.05      1.13 o
   4  -4   1       88.64       83.62      0.98 o
   5  -4   1       31.80       31.89      1.01 o
  -6  -3   1        0.15        0.22      0.07 o
  -5  -3   1      138.94      150.12      2.05 o
  -4  -3   1       29.79       33.75      0.60 o
  -3  -3   1        5.15        5.38      0.16 o
  -2  -3   1        2.38        2.33      0.36 o
  -1  -3   1        1.24        2.13      0.19 o
   0  -3   1      557.24      538.19     11.69 o
   1  -3   1       71.46       66.11      1.33 o
   2  -3   1        5.55        3.17      0.25 o
   3  -3   1        2.15        2.12      0.10 o
   4  -3   1       15.09       19.12      0.34 o
   5  -3   1       31.50       25.39      0.44 o
  -6  -2   1        0.76        0.27      0.07 o
  -5  -2   1        8.23       10.28      0.23 o
  -4  -2   1        5.87        5.30      0.18 o
  -3  -2   1      126.26      130.59      3.03 o
  -2  -2   1      133.27      138.02      6.08 o
  -1  -2   1        4.27        3.48      0.23 o
   2  -2   1      455.17      481.39     10.37 o
   3  -2   1       92.63       96.27      1.13 o
   4  -2   1       33.83       33.29      0.43 o
   5  -2   1       23.81       23.35      0.49 o
  -5  -1   1       32.73       36.45      1.31 o
  -4  -1   1      270.85      273.80      3.50 o
  -3  -1   1       29.96       29.44      0.67 o
  -2  -1   1      114.19      118.74      2.25 o
   1  -1   1      123.60      100.71      2.16 o
   2  -1   1       64.08       64.87      2.17 o
   3  -1   1      107.62      124.70      1.63 o
   4  -1   1       40.10       41.15      0.87 o
   5  -1   1        5.32        4.03      0.39 o
  -5   0   1      589.77      584.70     13.34 o
  -4   0   1      198.08      186.36      2.46 o
  -3   0   1       91.63       94.41      1.55 o
  -1   0   1       25.89       23.92      0.59 o
   2   0   1      490.74      422.26     12.31 o
   3   0   1      181.37      174.11      2.46 o
   4   0   1       38.08       40.07      0.72 o
   5   0   1       19.41       19.62      0.55 o
  -5   1   1       64.70       64.75      0.90 o
  -4   1   1       15.09       13.77      0.41 o
  -3   1   1       25.78       25.21      0.75 o
  -2   1   1      209.27      250.97      4.45 o
   0   1   1       81.40       68.09      1.50 o
   2   1   1        2.82        5.84      0.21 o
   3   1   1       37.98       30.52      0.69 o
   4   1   1        0.10        0.65      0.14 o
   5   1   1       19.99       18.48      0.61 o
  -5   2   1       23.13       19.19      0.36 o
  -4   2   1      130.33      127.19      1.39 o
  -3   2   1        1.47        1.48      0.09 o
  -2   2   1        0.07        0.17      0.10 o
   2   2   1       16.83       15.47      0.54 o
   3   2   1       73.04       73.73      1.61 o
   4   2   1       55.82       56.40      0.84 o
   5   2   1      507.02      540.58     11.28 o
  -5   3   1        1.18        1.26      0.12 o
  -4   3   1      221.43      216.41      2.30 o
  -3   3   1       69.69       66.61      0.67 o
  -2   3   1     1467.46     1510.65     43.53 o
  -1   3   1        9.12       10.44      0.32 o
   0   3   1       40.91       34.00      0.63 o
   1   3   1      326.24      313.82      4.63 o
   2   3   1        8.36        8.87      0.40 o
   3   3   1       27.91       31.79      0.92 o
   4   3   1       18.23       20.02      0.50 o
   5   3   1       16.62       18.23      0.34 o
   6   3   1      125.79      127.24      2.48 o
  -5   4   1        5.84        6.44      0.33 o
  -4   4   1      423.79      429.70      4.56 o
  -3   4   1      138.55      140.29      1.35 o
  -2   4   1       74.52       87.86      1.16 o
  -1   4   1      312.06      332.95      5.16 o
   1   4   1      551.76      572.76      8.41 o
   2   4   1      844.91      881.17     19.09 o
   3   4   1       21.18       18.13      0.32 o
   4   4   1       54.25       55.57      0.67 o
   5   4   1       34.48       37.82      0.54 o
   6   4   1       20.82       19.38      0.37 o
  -5   5   1        0.02        0.00      0.11 o
  -4   5   1       58.07       51.98      0.65 o
  -3   5   1       67.20       70.67      0.82 o
  -2   5   1        0.00        0.31      0.09 o
  -1   5   1       41.80       47.18      0.81 o
   0   5   1      266.05      280.28      5.18 o
   1   5   1        4.11        6.19      0.28 o
   2   5   1       15.53       14.85      0.41 o
   3   5   1       56.47       50.42      0.57 o
   4   5   1       77.19       78.53      0.86 o
   5   5   1       94.15       99.64      1.22 o
  -4   6   1        2.84        3.45      0.20 o
  -3   6   1      291.09      278.41      2.71 o
  -2   6   1      183.27      177.85      1.91 o
  -1   6   1       15.27       14.94      0.48 o
   0   6   1       14.14       19.02      0.67 o
   1   6   1       32.34       33.64      0.60 o
   2   6   1       89.60       95.29      1.02 o
   3   6   1        0.00       -0.03      0.08 o
   4   6   1        0.05        0.17      0.11 o
   5   6   1       12.38       14.36      0.28 o
  -4   7   1       86.65       67.23      1.66 o
  -3   7   1        0.32        0.59      0.11 o
  -2   7   1       19.34       18.63      0.46 o
  -1   7   1       63.59       62.42      1.08 o
   0   7   1       60.99       60.08      1.12 o
   1   7   1       46.55       42.83      0.80 o
   2   7   1        0.25        0.12      0.14 o
   3   7   1        6.99        7.42      0.24 o
   4   7   1        3.54        3.85      0.19 o
   5   7   1       23.22       23.24      0.55 o
  -3   8   1       74.38       68.21      1.22 o
  -2   8   1        2.83        3.08      0.22 o
  -1   8   1        4.56        5.47      1.24 o
   0   8   1       34.13       34.09      0.99 o
   1   8   1        2.05        2.41      0.34 o
   2   8   1       45.92       49.37      0.95 o
   3   8   1        0.29       -0.02      0.12 o
   4   8   1       12.54       14.75      0.31 o
  -2   9   1       96.54       88.35      2.37 o
  -1   9   1      161.73      166.62      2.71 o
   0   9   1      245.16      246.70      6.11 o
   1   9   1       28.50       29.42      1.06 o
   2   9   1       14.97       16.22      0.61 o
   3   9   1        7.20        9.95      0.38 o
   4   9   1        1.32        1.73      0.30 o
  -1  10   1        0.01       -0.21      0.27 o
   0  10   1      124.52      128.04      5.91 o
   1  10   1        1.89        2.21      0.36 o
   2  10   1        6.43        5.71      0.72 o
  -2 -10   2       11.78       13.68      0.75 o
  -1 -10   2        1.15        1.16      0.30 o
   0 -10   2       11.46       11.91      0.68 o
   1 -10   2       57.78       55.48      1.71 o
  -3  -9   2      185.57      186.06      2.92 o
  -2  -9   2       35.86       34.74      1.25 o
  -1  -9   2       55.32       55.24      1.51 o
   0  -9   2       59.82       58.15      1.79 o
   1  -9   2        1.56        2.26      0.29 o
   2  -9   2       52.76       49.58      1.54 o
  -4  -8   2      177.15      178.56      2.86 o
  -3  -8   2       13.10       11.82      0.35 o
  -2  -8   2        7.05        7.27      0.54 o
  -1  -8   2      199.26      205.11      4.20 o
   0  -8   2      154.56      150.38      3.49 o
   1  -8   2      925.74      963.24     12.05 o
   2  -8   2       42.60       39.87      0.70 o
   3  -8   2       25.31       29.11      0.66 o
  -5  -7   2      112.75      116.49      2.95 o
  -4  -7   2        1.05        0.75      0.12 o
  -3  -7   2       64.60       68.09      0.92 o
  -2  -7   2       45.36       43.28      0.82 o
  -1  -7   2       37.72       33.20      0.77 o
   0  -7   2      526.39      546.99      8.42 o
   1  -7   2      220.42      236.19      2.96 o
   2  -7   2      309.48      316.99      3.38 o
   3  -7   2       78.34       72.51      0.81 o
   4  -7   2       25.51       28.98      0.98 o
  -5  -6   2      108.18      112.75      2.85 o
  -4  -6   2      125.72      125.86      1.61 o
  -3  -6   2       75.08       73.76      0.93 o
  -2  -6   2       95.62       92.36      1.07 o
  -1  -6   2        7.22        9.07      0.27 o
   0  -6   2       12.26       11.69      0.48 o
   1  -6   2      179.28      168.24      2.01 o
   2  -6   2       78.86       87.65      1.04 o
   3  -6   2      116.89      112.55      1.16 o
   4  -6   2        2.32        0.74      0.11 o
  -5  -5   2        1.21        0.82      0.20 o
  -4  -5   2      114.43      113.64      1.30 o
  -3  -5   2       32.70       30.36      0.40 o
  -2  -5   2       14.01       16.05      0.44 o
  -1  -5   2       10.09       14.62      0.56 o
   0  -5   2      861.37      859.94     27.20 o
   1  -5   2      188.12      178.82      2.45 o
   2  -5   2        2.61        3.54      0.15 o
   3  -5   2      100.84      108.45      1.07 o
   4  -5   2        6.86        6.68      0.19 o
   5  -5   2      200.97      203.01      4.91 o
  -5  -4   2       18.51       18.74      0.38 o
  -4  -4   2        5.70        7.04      0.27 o
  -3  -4   2       78.18       82.04      1.14 o
  -2  -4   2       35.84       37.75      1.04 o
  -1  -4   2      275.32      260.56      4.83 o
   0  -4   2       12.89       18.21      0.94 o
   1  -4   2      797.15      814.13     14.17 o
   2  -4   2      126.51      122.72      1.59 o
   3  -4   2       30.88       31.71      0.39 o
   4  -4   2       97.50       91.63      1.00 o
   5  -4   2        4.56        4.00      0.17 o
  -5  -3   2       65.25       60.51      1.03 o
  -4  -3   2      300.55      304.92      3.88 o
  -3  -3   2        9.67        9.97      0.18 o
  -2  -3   2      486.66      507.42     11.18 o
  -1  -3   2        0.16        0.30      0.12 o
   0  -3   2       25.57       23.80      0.58 o
   1  -3   2     1100.01     1047.89     31.19 o
   2  -3   2       56.05       56.50      1.05 o
   3  -3   2      165.40      167.46      1.44 o
   4  -3   2       15.95       19.82      0.35 o
   5  -3   2      142.11      128.93      2.85 o
  -5  -2   2       16.41       18.56      0.40 o
  -4  -2   2       27.38       26.65      0.39 o
  -3  -2   2      565.62      570.30     14.31 o
  -2  -2   2       54.49       62.01      1.37 o
   0  -2   2       21.10       23.49      0.70 o
   1  -2   2      453.60      407.88      7.11 o
   3  -2   2       43.00       55.70      0.74 o
   4  -2   2       13.73       12.60      0.29 o
   5  -2   2       35.20       35.13      0.60 o
  -5  -1   2       81.78       86.12      1.37 o
  -4  -1   2      122.54      119.12      1.64 o
  -3  -1   2      179.61      177.56      4.84 o
  -2  -1   2      332.14      343.35      9.22 o
   0  -1   2       12.86        8.76      0.49 o
   1  -1   2      504.87      429.74     12.81 o
   2  -1   2       89.84       86.30      2.76 o
   3  -1   2      640.98      629.18      7.19 o
   4  -1   2       13.44       13.04      0.33 o
   5  -1   2      139.35      144.30      3.20 o
  -5   0   2       49.95       48.88      0.86 o
  -4   0   2      439.66      427.67      6.05 o
  -3   0   2       53.64       49.73      0.99 o
  -1   0   2       55.67       60.28      1.15 o
   1   0   2      353.49      309.02      9.20 o
   3   0   2       12.98       10.15      0.31 o
   4   0   2      103.86      102.36      1.66 o
   5   0   2      144.92      145.58      2.26 o
  -5   1   2       14.13       15.96      0.59 o
  -4   1   2        8.74       10.82      0.22 o
  -3   1   2       85.45       77.09      1.46 o
  -2   1   2       11.52       10.30      0.42 o
  -1   1   2       29.80       22.29      0.93 o
   0   1   2       47.65       44.84      2.29 o
   1   1   2      112.20       95.83      2.13 o
   2   1   2      101.84      105.20      3.98 o
   3   1   2      498.40      484.04      7.17 o
   4   1   2       37.11       40.52      0.83 o
   5   1   2        0.81        1.54      0.40 o
  -5   2   2       42.71       40.26      0.71 o
  -4   2   2      738.44      728.44      7.75 o
  -3   2   2      562.38      556.41      4.87 o
  -2   2   2      283.19      295.79      6.36 o
  -1   2   2      315.60      329.72      5.78 o
   0   2   2        4.56        3.56      0.18 o
   2   2   2       17.64       13.61      1.54 o
   3   2   2       67.96       58.87      1.02 o
   4   2   2      170.07      168.73      2.14 o
   5   2   2       61.01       61.60      1.23 o
   6   2   2      167.79      172.91      8.17 o
  -5   3   2       35.72       36.21      0.66 o
  -4   3   2      180.79      183.27      2.35 o
  -3   3   2      100.38       90.95      0.90 o
  -2   3   2       15.64       23.85      0.66 o
  -1   3   2      284.54      316.41      4.86 o
   0   3   2      475.36      450.83      7.55 o
   1   3   2      215.12      200.63      3.65 o
   2   3   2      248.98      250.62      5.79 o
   3   3   2       12.47        8.42      0.24 o
   4   3   2       14.77       14.36      0.22 o
   5   3   2      166.53      180.01      2.28 o
   6   3   2      191.59      214.66      7.19 o
  -5   4   2        2.27        3.40      0.17 o
  -4   4   2        0.18        0.25      0.08 o
  -3   4   2      112.21      106.43      1.04 o
  -2   4   2        0.44        0.14      0.09 o
  -1   4   2     1111.90     1116.30     23.17 o
   0   4   2      843.08      809.33     14.21 o
   1   4   2      718.65      788.87     11.50 o
   2   4   2       52.60       58.63      1.57 o
   3   4   2      100.78       98.73      1.02 o
   4   4   2      192.92      199.80      1.98 o
   5   4   2        0.62        0.79      0.09 o
   6   4   2      199.42      209.88      3.44 o
  -5   5   2        3.49        3.74      0.27 o
  -4   5   2       30.57       29.97      0.54 o
  -3   5   2        2.00        3.10      0.17 o
  -2   5   2       19.54       23.14      0.38 o
  -1   5   2      167.20      180.79      2.50 o
   0   5   2       45.48       51.78      1.04 o
   1   5   2       68.71       77.65      1.37 o
   2   5   2      737.00      738.05     14.92 o
   3   5   2       38.87       43.66      0.47 o
   4   5   2       36.40       36.05      0.50 o
   5   5   2       14.85       17.09      0.33 o
  -4   6   2        6.55        6.88      0.38 o
  -3   6   2       55.46       58.60      0.75 o
  -2   6   2       71.69       73.03      0.95 o
  -1   6   2       89.08       99.80      1.31 o
   0   6   2       16.09       15.64      0.53 o
   1   6   2        0.00        0.11      0.10 o
   2   6   2      148.11      147.94      1.48 o
   3   6   2        1.96        1.31      0.12 o
   4   6   2      264.37      263.81      2.43 o
   5   6   2       29.19       27.40      0.54 o
  -3   7   2        9.57        7.58      0.23 o
  -2   7   2      141.60      141.06      1.92 o
  -1   7   2       36.94       35.37      0.73 o
   0   7   2      141.81      133.69      2.25 o
   1   7   2       17.30       20.51      0.60 o
   2   7   2      132.55      127.78      1.92 o
   3   7   2       65.82       72.28      0.87 o
   4   7   2       27.05       24.91      0.45 o
   5   7   2       26.86       26.16      0.51 o
  -3   8   2      101.72       90.25      2.76 o
  -2   8   2      336.62      330.52      4.46 o
  -1   8   2       37.08       35.96      1.07 o
   0   8   2       22.99       23.14      0.99 o
   1   8   2       19.16       19.68      0.74 o
   2   8   2      169.65      171.17      2.50 o
   3   8   2       38.65       40.25      0.59 o
   4   8   2        8.34        8.11      0.30 o
  -2   9   2        5.99        6.99      0.38 o
  -1   9   2       54.28       51.45      1.10 o
   0   9   2        4.68        4.66      0.76 o
   1   9   2       11.98       11.23      0.70 o
   2   9   2      153.19      146.14      2.57 o
   3   9   2       16.21       18.29      0.50 o
   4   9   2       16.26       17.10      0.70 o
  -1  10   2        0.05        0.25      0.38 o
   0  10   2        2.90        2.53      0.74 o
   1  10   2       53.56       51.41      1.34 o
   2  10   2       82.41       87.95      2.57 o
   3  10   2        6.27        7.01      0.67 o
  -2 -10   3        6.51        6.18      0.72 o
  -1 -10   3        0.01        0.01      0.30 o
   0 -10   3        0.00       -0.01      0.30 o
  -3  -9   3      178.37      181.80      2.83 o
  -2  -9   3       41.97       40.60      1.07 o
  -1  -9   3       34.60       36.57      1.15 o
   0  -9   3       91.63       88.23      2.06 o
   1  -9   3       44.34       45.71      1.09 o
   2  -9   3        7.03       11.90      0.42 o
  -4  -8   3      169.36      177.55      3.22 o
  -3  -8   3       13.71       12.74      0.40 o
  -2  -8   3        4.28        3.39      0.36 o
  -1  -8   3       75.15       76.95      1.95 o
   0  -8   3        2.79        2.44      0.40 o
   1  -8   3       26.86       27.22      0.79 o
   2  -8   3        7.43        8.68      0.32 o
   3  -8   3        0.01        0.27      0.14 o
  -4  -7   3        0.16        0.16      0.10 o
  -3  -7   3      136.61      148.25      1.90 o
  -2  -7   3        6.52        9.03      0.30 o
  -1  -7   3      118.71      114.60      1.95 o
   0  -7   3      229.79      229.99      4.00 o
   1  -7   3      106.03      112.32      1.75 o
   2  -7   3      305.17      312.98      3.67 o
   3  -7   3       13.62        9.97      0.28 o
   4  -7   3       10.53       13.70      0.66 o
  -5  -6   3      171.91      175.32      3.06 o
  -4  -6   3       39.45       38.31      0.63 o
  -3  -6   3      112.43      114.95      1.32 o
  -2  -6   3        6.35        7.31      0.36 o
  -1  -6   3       56.55       53.25      0.90 o
   0  -6   3       65.34       69.74      1.46 o
   1  -6   3      653.86      652.95      7.83 o
   2  -6   3        1.03        0.73      0.13 o
   3  -6   3       17.72       18.65      0.34 o
   4  -6   3        2.60        2.76      0.21 o
  -5  -5   3      126.58      118.74      2.30 o
  -4  -5   3       45.03       46.99      0.62 o
  -3  -5   3      126.50      116.38      1.31 o
  -2  -5   3        0.16        0.82      0.15 o
  -1  -5   3      527.66      528.71     13.28 o
   0  -5   3      724.48      761.58     13.09 o
   1  -5   3       16.91       20.94      0.45 o
   2  -5   3       99.09      101.60      1.05 o
   3  -5   3      323.43      311.50      2.71 o
   4  -5   3        4.01        3.91      0.18 o
   5  -5   3        0.54        0.56      0.16 o
  -5  -4   3      118.19      119.35      1.64 o
  -4  -4   3      232.16      234.84      2.65 o
  -3  -4   3      522.11      506.10      4.23 o
  -2  -4   3        0.66        0.65      0.31 o
  -1  -4   3      257.51      265.39      7.08 o
   0  -4   3      617.11      666.25     14.56 o
   1  -4   3       70.21       70.16      1.45 o
   2  -4   3      370.26      362.10      4.02 o
   3  -4   3       11.11       13.48      0.26 o
   4  -4   3      112.63       98.06      1.27 o
   5  -4   3        0.13        0.22      0.08 o
  -5  -3   3       22.23       22.11      0.41 o
  -4  -3   3      184.25      184.86      2.51 o
  -3  -3   3        0.04        0.05      0.06 o
  -2  -3   3        1.65        2.02      0.31 o
  -1  -3   3      776.02      793.99     23.80 o
   0  -3   3      670.65      700.49     12.49 o
   1  -3   3      164.89      153.45      2.43 o
   2  -3   3        0.71        1.29      0.16 o
   3  -3   3       10.46       12.67      0.26 o
   4  -3   3      159.74      160.19      1.70 o
   5  -3   3        0.06        0.06      0.08 o
  -5  -2   3       27.21       28.10      0.56 o
  -4  -2   3       13.21       11.18      0.27 o
  -3  -2   3      109.72      106.07      1.31 o
  -2  -2   3     1325.29     1357.64     46.67 o
  -1  -2   3       19.11       21.80      0.96 o
   1  -2   3      561.95      557.22     16.71 o
   2  -2   3      262.54      258.92      8.13 o
   3  -2   3       92.12       82.88      0.93 o
   4  -2   3        0.13        0.25      0.06 o
   5  -2   3       32.42       36.32      0.57 o
  -5  -1   3        5.80        8.21      0.25 o
  -4  -1   3      237.64      235.44      3.02 o
  -3  -1   3      338.95      337.67      4.36 o
  -2  -1   3      136.46      150.97      2.51 o
  -1  -1   3        2.78        3.73      0.21 o
   0  -1   3      129.44      116.64      3.72 o
   1  -1   3      286.62      289.95     11.72 o
   2  -1   3      196.21      191.92      6.71 o
   3  -1   3       99.62      106.58      1.61 o
   4  -1   3        6.38        5.48      0.18 o
   5  -1   3        2.09        3.62      0.20 o
  -5   0   3       45.57       44.19      0.75 o
  -4   0   3      483.21      473.80      5.06 o
  -3   0   3      265.24      277.76      3.36 o
  -2   0   3      504.29      537.82      9.49 o
  -1   0   3       26.12       24.48      0.72 o
   0   0   3       42.39       34.13      1.03 o
   2   0   3      241.21      235.14      8.03 o
   3   0   3       83.88       97.83      1.68 o
   4   0   3        2.96        2.73      0.17 o
   5   0   3       17.61       16.41      0.51 o
  -5   1   3       27.26       26.97      0.52 o
  -4   1   3       33.61       32.17      0.48 o
  -3   1   3      791.07      790.73      7.89 o
  -2   1   3        0.59        0.71      0.14 o
  -1   1   3      566.60      560.86     11.67 o
   0   1   3      472.80      434.46     13.03 o
   2   1   3      203.81      191.89      9.80 o
   3   1   3       77.39       81.50      1.44 o
   4   1   3        4.40        4.76      0.20 o
   5   1   3        5.29        4.99      0.32 o
   6   1   3       20.64       23.35      1.30 o
  -5   2   3        0.02        0.11      0.08 o
  -4   2   3      620.66      604.10      7.25 o
  -3   2   3        7.28        8.16      0.19 o
  -2   2   3     1219.72     1261.53     36.45 o
  -1   2   3      109.99      103.55      1.79 o
   0   2   3       73.92       81.55      1.33 o
   2   2   3      106.08       99.39      3.00 o
   3   2   3       78.56       74.91      1.23 o
   4   2   3       81.68       82.58      1.17 o
   5   2   3       19.75       20.96      0.43 o
   6   2   3        6.58        6.32      0.44 o
  -5   3   3       24.20       22.05      0.46 o
  -4   3   3       44.11       46.91      0.75 o
  -3   3   3       19.24       19.08      0.34 o
  -2   3   3       76.61       70.38      1.47 o
  -1   3   3       30.25       24.34      0.63 o
   0   3   3      300.80      279.04      4.45 o
   1   3   3      152.07      166.21      3.13 o
   2   3   3      183.51      189.08      4.54 o
   3   3   3       26.34       25.61      0.50 o
   4   3   3        0.23        0.21      0.07 o
   5   3   3       36.24       40.02      0.63 o
   6   3   3       38.43       40.50      0.77 o
  -5   4   3       45.84       53.25      1.48 o
  -4   4   3       40.81       42.74      0.94 o
  -3   4   3        6.90        8.27      0.20 o
  -2   4   3      385.56      388.58      3.86 o
  -1   4   3      101.16       94.30      1.91 o
   0   4   3       92.74       94.38      1.93 o
   2   4   3      455.83      468.55     16.08 o
   3   4   3       73.00       74.13      0.77 o
   4   4   3       68.93       67.49      0.78 o
   5   4   3        3.37        3.40      0.15 o
   6   4   3      142.51      141.60      1.97 o
  -4   5   3        7.41        6.38      0.45 o
  -3   5   3      174.97      172.94      1.82 o
  -2   5   3       55.18       54.98      0.69 o
  -1   5   3      236.35      246.54      3.42 o
   0   5   3      135.18      128.21      2.19 o
   1   5   3      232.21      247.09      3.75 o
   2   5   3        0.01        0.18      0.25 o
   3   5   3       87.13       81.74      0.76 o
   4   5   3        3.42        4.43      0.16 o
   5   5   3      302.75      320.44      3.52 o
   6   5   3        0.88        0.47      0.11 o
  -4   6   3        1.30        1.30      0.14 o
  -3   6   3       45.89       46.08      0.63 o
  -2   6   3      112.76      111.94      1.57 o
  -1   6   3        0.08        0.09      0.11 o
   0   6   3      131.67      132.50      2.90 o
   1   6   3        0.82        2.43      0.25 o
   2   6   3       27.50       29.60      0.48 o
   3   6   3       11.46       12.13      0.27 o
   4   6   3      262.18      255.50      2.74 o
   5   6   3      161.21      158.70      2.07 o
  -3   7   3        0.43        0.40      0.11 o
  -2   7   3      171.71      176.51      2.65 o
  -1   7   3       11.16       13.10      0.42 o
   0   7   3        2.35        1.92      0.42 o
   1   7   3      132.60      129.67      2.34 o
   2   7   3       37.09       40.38      0.72 o
   3   7   3        1.41        2.33      0.16 o
   4   7   3        1.09        1.34      0.13 o
   5   7   3       20.72       21.92      0.54 o
  -3   8   3        0.31        0.70      0.36 o
  -2   8   3        3.58        3.74      0.40 o
  -1   8   3        0.71        1.64      0.34 o
   0   8   3       75.13       83.40      2.09 o
   1   8   3      138.04      126.44      2.85 o
   2   8   3       36.84       33.20      0.73 o
   3   8   3        0.22        0.50      0.14 o
   4   8   3       83.65       76.30      1.17 o
  -2   9   3       39.66       41.45      1.50 o
  -1   9   3        4.16        4.30      0.39 o
   0   9   3        3.53        2.50      0.71 o
   1   9   3        1.83        1.80      0.42 o
   2   9   3      120.90      113.69      2.09 o
   3   9   3       16.56       19.37      0.51 o
   4   9   3       58.90       60.29      1.75 o
  -1  10   3       32.18       30.68      1.66 o
   0  10   3       39.95       41.52      1.36 o
   1  10   3        2.26        1.73      0.34 o
   2  10   3       59.45       60.23      1.92 o
  -1 -10   4       13.91       12.59      1.16 o
   0 -10   4       41.02       41.45      1.55 o
  -3  -9   4       60.77       56.65      2.80 o
  -2  -9   4       18.75       16.74      0.62 o
  -1  -9   4      165.13      162.21      4.72 o
   0  -9   4       14.80       15.14      0.72 o
   1  -9   4        0.00        0.04      0.25 o
   2  -9   4        8.16        8.66      0.47 o
  -3  -8   4      170.15      170.12      2.35 o
  -2  -8   4       68.31       71.39      1.48 o
  -1  -8   4      184.71      178.11      5.50 o
   0  -8   4       12.87       11.29      0.82 o
   1  -8   4        3.37        5.30      0.36 o
   2  -8   4        0.05        0.14      0.14 o
   3  -8   4       46.36       48.65      1.19 o
  -4  -7   4        3.01        2.78      0.16 o
  -3  -7   4      195.38      202.48      2.47 o
  -2  -7   4       14.72       17.26      0.48 o
  -1  -7   4       11.94       11.36      0.46 o
   0  -7   4        0.02       -0.12      0.32 o
   1  -7   4       29.05       29.58      0.69 o
   2  -7   4       73.07       87.41      1.34 o
   3  -7   4        0.00        0.52      0.11 o
  -5  -6   4       10.45       10.68      0.49 o
  -4  -6   4       41.02       42.32      0.70 o
  -3  -6   4      240.71      243.54      2.64 o
  -2  -6   4       87.34       83.76      1.15 o
  -1  -6   4       35.17       35.88      0.66 o
   0  -6   4       56.54       55.73      1.06 o
   1  -6   4       14.70       15.15      0.41 o
   2  -6   4      129.50      138.53      1.50 o
   3  -6   4       51.64       43.09      0.57 o
   4  -6   4       44.89       54.80      0.93 o
  -5  -5   4      102.44      107.83      2.15 o
  -4  -5   4      158.84      157.50      1.93 o
  -3  -5   4       18.57       18.15      0.37 o
  -2  -5   4       36.19       36.59      0.49 o
  -1  -5   4       65.20       72.66      1.45 o
   0  -5   4       26.47       29.61      1.42 o
   1  -5   4       49.17       52.74      0.93 o
   2  -5   4      340.49      337.71      3.02 o
   3  -5   4       23.73       19.03      0.34 o
   4  -5   4       23.97       17.15      0.34 o
   5  -5   4       37.54       42.46      1.23 o
  -5  -4   4       96.73       91.17      1.32 o
  -4  -4   4        6.04        6.07      0.20 o
  -3  -4   4        3.17        3.29      0.14 o
  -2  -4   4       11.47       13.85      0.34 o
  -1  -4   4       32.01       34.72      0.80 o
   0  -4   4      581.51      642.76     17.68 o
   1  -4   4       21.36       21.33      0.49 o
   2  -4   4       52.69       53.05      0.66 o
   3  -4   4       31.46       33.37      0.40 o
   4  -4   4       49.28       47.64      0.57 o
   5  -4   4       67.47       63.35      0.86 o
  -5  -3   4       74.94       71.45      1.03 o
  -4  -3   4       30.21       28.75      0.46 o
  -3  -3   4       85.72       81.42      0.81 o
  -2  -3   4        4.32        4.38      0.24 o
  -1  -3   4      328.59      343.24      7.72 o
   0  -3   4       17.92       23.32      0.63 o
   1  -3   4     1486.71     1516.49     45.06 o
   2  -3   4       87.28       84.73      1.35 o
   3  -3   4       28.49       31.58      0.40 o
   4  -3   4       40.41       39.30      0.50 o
   5  -3   4        2.43        2.25      0.14 o
  -5  -2   4       20.40       21.30      0.40 o
  -4  -2   4        1.14        0.94      0.10 o
  -3  -2   4        0.22        0.65      0.09 o
  -2  -2   4       51.41       43.44      1.09 o
  -1  -2   4      349.45      343.93      6.75 o
   0  -2   4      456.93      488.50     10.66 o
   1  -2   4      374.75      383.61      8.06 o
   2  -2   4      265.89      249.77      5.60 o
   3  -2   4       14.74       13.78      0.21 o
   4  -2   4      237.48      226.30      2.20 o
   5  -2   4      242.67      234.68      3.79 o
  -5  -1   4       54.46       51.08      0.91 o
  -4  -1   4       30.06       31.38      0.55 o
  -3  -1   4      415.93      413.58      4.25 o
  -2  -1   4      159.51      177.09      3.32 o
  -1  -1   4       63.14       70.11      2.35 o
   0  -1   4       16.55       15.97      0.60 o
   2  -1   4       11.12       13.49      0.59 o
   3  -1   4       94.38       90.47      1.26 o
   4  -1   4       15.73       13.82      0.35 o
   5  -1   4      128.19      133.97      1.58 o
  -5   0   4        4.08        3.31      0.22 o
  -4   0   4        5.94        3.55      0.18 o
  -3   0   4        3.42        4.58      0.16 o
   0   0   4      309.09      314.20      9.58 o
   1   0   4      335.15      331.29      7.46 o
   2   0   4       50.59       39.39      1.75 o
   3   0   4      345.95      336.13      4.49 o
   4   0   4        6.52        9.51      0.35 o
   5   0   4       32.52       36.28      0.49 o
  -5   1   4        2.85        2.66      0.19 o
  -4   1   4      180.27      186.68      2.38 o
  -3   1   4       17.03       22.35      0.34 o
  -2   1   4      253.64      242.85      4.44 o
  -1   1   4      238.55      264.63      4.72 o
   0   1   4      442.25      408.73      6.73 o
   2   1   4        3.51        1.97      0.36 o
   3   1   4        2.01        2.17      0.32 o
   4   1   4      236.88      243.18      2.66 o
   5   1   4        8.75        8.73      0.27 o
   6   1   4       78.21       83.66      3.18 o
  -5   2   4       56.11       54.14      0.91 o
  -4   2   4      350.84      353.88      4.37 o
  -3   2   4      210.27      205.42      2.20 o
  -2   2   4      344.02      353.63      6.10 o
  -1   2   4       11.33        8.73      0.31 o
   0   2   4      190.07      164.80      2.64 o
   2   2   4      788.90      824.64     19.69 o
   3   2   4      917.50      843.39     10.90 o
   4   2   4        3.11        2.60      0.17 o
   5   2   4       85.06       86.30      1.00 o
   6   2   4        0.00        0.13      0.33 o
  -5   3   4       59.19       61.16      1.34 o
  -4   3   4       24.83       26.08      0.42 o
  -3   3   4      122.87      128.82      1.30 o
  -2   3   4       10.42       12.44      0.42 o
  -1   3   4       67.64       72.27      1.51 o
   0   3   4      131.99      120.25      2.06 o
   1   3   4      128.80      131.73      2.52 o
   2   3   4      152.27      152.56      3.73 o
   3   3   4       14.66       14.85      0.30 o
   4   3   4        0.02        0.08      0.05 o
   5   3   4        1.12        0.90      0.09 o
   6   3   4       13.18       13.73      0.34 o
  -5   4   4       49.83       53.77      1.46 o
  -4   4   4       69.50       63.05      0.80 o
  -3   4   4       37.00       37.63      0.66 o
  -2   4   4        1.16        1.85      0.13 o
  -1   4   4       38.65       46.75      0.80 o
   0   4   4        7.51        7.96      0.31 o
   1   4   4      645.10      656.22     13.73 o
   2   4   4      697.24      687.21     23.35 o
   3   4   4        4.01        5.10      0.18 o
   4   4   4        0.64        0.98      0.09 o
   5   4   4      308.08      325.77      3.59 o
   6   4   4      114.13      118.45      1.66 o
  -4   5   4       18.72       17.77      0.43 o
  -3   5   4       20.98       18.05      0.36 o
  -2   5   4       35.83       33.13      0.52 o
  -1   5   4      140.80      138.41      1.70 o
   0   5   4       52.50       52.13      0.88 o
   1   5   4        4.07        5.28      0.25 o
   2   5   4      198.63      201.76      2.88 o
   3   5   4        5.78        5.72      0.16 o
   4   5   4       19.71       18.96      0.37 o
   5   5   4        6.70        7.04      0.21 o
  -4   6   4       66.39       66.53      2.72 o
  -3   6   4       83.55       84.31      1.02 o
  -2   6   4        0.57        0.67      0.16 o
  -1   6   4       32.68       33.36      0.65 o
   0   6   4      262.40      266.90      3.64 o
   1   6   4       64.67       52.34      0.91 o
   2   6   4       14.09       16.17      0.39 o
   3   6   4       14.92       14.07      0.29 o
   4   6   4       76.32       75.10      0.92 o
   5   6   4        2.37        2.64      0.16 o
  -3   7   4      156.44      148.60      2.27 o
  -2   7   4       24.15       24.57      0.62 o
  -1   7   4       75.52       77.52      1.29 o
   0   7   4       32.36       31.69      0.94 o
   1   7   4       35.40       33.82      0.96 o
   2   7   4       33.80       31.56      0.65 o
   3   7   4        7.00        7.09      0.24 o
   4   7   4        0.46        0.77      0.11 o
   5   7   4        2.62        2.11      0.19 o
  -3   8   4        2.97        2.31      0.38 o
  -2   8   4        3.38        5.66      0.42 o
  -1   8   4        1.70        2.25      0.36 o
   0   8   4       20.84       23.03      0.98 o
   1   8   4       68.43       69.93      1.85 o
   2   8   4        0.38        0.60      0.26 o
   3   8   4       84.59       87.19      1.14 o
   4   8   4        0.00        0.00      0.08 o
  -2   9   4        0.28        0.75      0.30 o
  -1   9   4       16.11       15.84      0.58 o
   0   9   4       35.25       35.69      1.16 o
   1   9   4       43.63       46.81      1.37 o
   2   9   4       31.42       33.89      1.00 o
   3   9   4       38.40       36.33      0.73 o
   4   9   4        0.75        1.05      0.30 o
   0  10   4        0.10        0.13      0.32 o
   1  10   4       80.29       79.24      2.13 o
   2  10   4       23.22       21.17      0.97 o
  -2  -9   5       62.13       58.52      1.84 o
  -1  -9   5       68.04       62.41      1.98 o
   0  -9   5       46.43       38.06      1.55 o
   1  -9   5        4.65        4.69      0.52 o
  -3  -8   5       36.45       37.21      0.82 o
  -2  -8   5       30.89       28.53      0.89 o
  -1  -8   5        0.09        0.26      0.31 o
   0  -8   5        3.17        2.04      0.43 o
   1  -8   5        0.35        0.62      0.30 o
   2  -8   5        2.06        0.68      0.17 o
   3  -8   5       26.77       32.78      1.41 o
  -4  -7   5       16.00       15.60      0.81 o
  -3  -7   5      166.08      168.33      2.10 o
  -2  -7   5      802.06      801.34     10.36 o
  -1  -7   5       58.82       55.73      1.26 o
   0  -7   5        0.74        1.42      0.37 o
   1  -7   5        2.75        3.06      0.39 o
   2  -7   5        1.27        0.70      0.16 o
   3  -7   5       25.67       27.38      0.52 o
  -4  -6   5       17.17       17.37      0.36 o
  -3  -6   5      299.83      300.69      3.55 o
  -2  -6   5        3.37        2.95      0.22 o
  -1  -6   5      336.69      317.77      4.65 o
   0  -6   5      111.22      108.03      1.99 o
   1  -6   5       50.21       52.03      0.83 o
   2  -6   5      427.43      423.61      3.99 o
   3  -6   5        3.70        3.47      0.16 o
   4  -6   5       46.95       48.92      0.78 o
  -5  -5   5        4.37        4.99      0.33 o
  -4  -5   5        0.42        0.44      0.16 o
  -3  -5   5      283.20      288.66      3.05 o
  -2  -5   5      151.62      155.38      1.66 o
  -1  -5   5       43.79       42.79      0.73 o
   0  -5   5       50.70       51.31      1.30 o
   1  -5   5      124.37      124.27      1.78 o
   2  -5   5      178.86      189.61      1.70 o
   3  -5   5      218.97      249.68      2.31 o
   4  -5   5       21.86       22.73      0.45 o
   5  -5   5        0.88        0.92      0.16 o
  -5  -4   5       24.05       30.49      0.96 o
  -4  -4   5       73.58       74.22      1.06 o
  -3  -4   5       46.78       43.90      0.65 o
  -2  -4   5        0.68        1.13      0.12 o
  -1  -4   5      330.34      339.24      5.00 o
   0  -4   5      207.23      196.97      3.81 o
   1  -4   5       24.56       29.57      0.65 o
   2  -4   5      346.34      331.94      2.78 o
   3  -4   5       25.05       20.76      0.34 o
   4  -4   5        8.39       12.20      0.24 o
   5  -4   5        3.47        3.44      0.16 o
  -5  -3   5        0.02        0.25      0.11 o
  -4  -3   5       54.21       49.30      0.64 o
  -3  -3   5        1.09        1.04      0.10 o
  -2  -3   5      132.34      139.86      1.80 o
  -1  -3   5      588.70      612.95      9.12 o
   0  -3   5       13.15       16.21      0.52 o
   1  -3   5      947.58      980.61     14.79 o
   2  -3   5      471.74      449.46      5.03 o
   3  -3   5      109.61      107.09      0.94 o
   4  -3   5      380.08      369.08      3.51 o
   5  -3   5        0.09        0.11      0.07 o
  -5  -2   5        2.84        3.19      0.15 o
  -4  -2   5      126.27      133.14      1.57 o
  -3  -2   5        0.03        0.01      0.06 o
  -2  -2   5        3.15        3.54      0.35 o
  -1  -2   5       14.02       14.82      0.52 o
   0  -2   5       62.75       86.36      1.82 o
   1  -2   5       56.44       70.76      1.51 o
   2  -2   5       21.50       18.12      0.50 o
   3  -2   5        2.60        2.86      0.13 o
   4  -2   5        2.48        1.50      0.10 o
   5  -2   5      290.44      283.33      5.27 o
  -5  -1   5        8.87        6.68      0.20 o
  -4  -1   5        0.18        0.11      0.08 o
  -3  -1   5      122.18      122.14      1.26 o
  -2  -1   5        6.74        7.33      0.37 o
  -1  -1   5      438.35      445.84      8.22 o
   0  -1   5      722.26      764.48     16.99 o
   1  -1   5      256.94      268.65      6.20 o
   2  -1   5       30.41       22.31      1.26 o
   3  -1   5       43.79       40.62      0.45 o
   4  -1   5       29.14       28.62      0.50 o
   5  -1   5       12.53       12.63      0.27 o
  -5   0   5        2.27        1.00      0.11 o
  -4   0   5        8.46        6.08      0.24 o
  -3   0   5       60.66       61.89      0.74 o
  -2   0   5        1.46        2.45      0.20 o
  -1   0   5        0.95        0.37      0.14 o
   0   0   5      315.44      310.09      8.03 o
   1   0   5     1085.98      983.27     32.34 o
   2   0   5       24.43       24.39      0.85 o
   3   0   5        3.48        5.32      0.30 o
   4   0   5       16.17       19.05      0.29 o
   5   0   5      262.41      267.99      2.77 o
  -5   1   5       13.70       14.57      0.61 o
  -4   1   5       27.80       25.08      0.49 o
  -3   1   5      599.59      594.07      6.04 o
  -2   1   5       65.42       63.75      1.19 o
   0   1   5       60.96       66.12      3.51 o
   1   1   5      652.48      655.12     14.61 o
   2   1   5      120.25      108.41      4.08 o
   3   1   5        3.34        3.13      0.13 o
   4   1   5      113.59      121.61      1.24 o
   5   1   5        0.04        0.20      0.06 o
   6   1   5        0.09        0.12      0.14 o
  -5   2   5       10.20       11.03      0.30 o
  -4   2   5        6.84        6.24      0.20 o
  -3   2   5      812.10      770.30      6.99 o
  -2   2   5       20.50       25.66      0.57 o
  -1   2   5       56.93       60.36      1.28 o
   0   2   5        9.54       11.98      0.34 o
   1   2   5      769.58      743.63     16.51 o
   2   2   5      136.23      143.85      5.28 o
   3   2   5      572.00      536.95      7.33 o
   4   2   5      103.25      107.40      1.25 o
   5   2   5       14.49       14.30      0.30 o
   6   2   5      291.90      313.24      5.16 o
  -5   3   5        0.16        0.56      0.14 o
  -4   3   5       82.27       85.10      1.02 o
  -3   3   5      267.35      252.59      2.42 o
  -2   3   5      183.64      195.48      1.96 o
  -1   3   5        1.01        1.19      0.25 o
   0   3   5       12.85        9.62      0.36 o
   1   3   5       82.31       78.82      2.01 o
   2   3   5        1.18        0.72      0.25 o
   3   3   5        2.18        1.91      0.10 o
   4   3   5      378.36      374.22      3.82 o
   5   3   5       75.64       77.50      0.97 o
   6   3   5       44.03       47.80      0.98 o
  -4   4   5        1.98        2.67      0.17 o
  -3   4   5     1057.58     1044.60     10.73 o
  -2   4   5        2.26        2.12      0.15 o
  -1   4   5      408.12      403.24      4.94 o
   0   4   5       16.87       14.61      0.49 o
   1   4   5        8.65       10.39      0.36 o
   3   4   5       63.72       55.82      0.56 o
   4   4   5       35.51       34.10      0.48 o
   5   4   5        5.93        6.75      0.23 o
   6   4   5        0.17        0.18      0.06 o
  -4   5   5       46.63       44.90      0.79 o
  -3   5   5        1.05        1.31      0.15 o
  -2   5   5        1.89        1.39      0.15 o
  -1   5   5        3.94        3.36      0.20 o
   0   5   5      102.00      106.13      2.19 o
   1   5   5      271.93      254.39      3.24 o
   2   5   5        0.96        1.72      0.12 o
   3   5   5      234.83      230.08      2.32 o
   4   5   5       37.67       37.86      0.45 o
   5   5   5       23.05       23.39      0.40 o
  -3   6   5        5.59        4.28      0.21 o
  -2   6   5       51.05       51.87      0.89 o
  -1   6   5       93.03       93.53      1.63 o
   0   6   5       99.96       98.71      1.76 o
   1   6   5       78.26       73.52      1.12 o
   2   6   5      129.30      128.14      1.59 o
   3   6   5        4.95        5.45      0.22 o
   4   6   5       41.57       42.97      0.62 o
   5   6   5        3.09        2.79      0.16 o
  -3   7   5        0.51        0.61      0.13 o
  -2   7   5       20.18       20.70      0.56 o
  -1   7   5        3.67        3.67      0.56 o
   0   7   5       51.98       56.89      1.35 o
   1   7   5      100.31       95.77      1.96 o
   2   7   5        2.85        3.28      0.35 o
   3   7   5       78.89       86.69      1.09 o
   4   7   5       10.84       10.65      0.26 o
   5   7   5       17.96       18.92      0.44 o
  -2   8   5        0.03        0.01      0.16 o
  -1   8   5       58.25       60.92      1.77 o
   0   8   5      138.81      144.26      3.15 o
   1   8   5      241.73      242.43      4.85 o
   2   8   5       65.81       66.63      1.44 o
   3   8   5        5.73        6.59      0.29 o
   4   8   5        3.02        2.71      0.20 o
  -1   9   5       15.71       14.21      0.61 o
   0   9   5        8.35        9.40      1.05 o
   1   9   5        9.45       12.49      1.39 o
   2   9   5        0.18        0.32      0.23 o
   3   9   5       14.19       12.11      0.40 o
   4   9   5        1.11        1.25      0.58 o
   0  10   5       18.61       20.98      0.83 o
   1  10   5        4.33        3.95      0.68 o
   2  10   5       33.26       29.92      1.96 o
  -1  -9   6        2.17        1.36      0.34 o
   0  -9   6        0.08        0.18      0.27 o
   1  -9   6       16.96       16.91      0.71 o
  -3  -8   6       12.21       12.05      0.85 o
  -2  -8   6        9.57       12.36      0.61 o
  -1  -8   6        4.79        2.63      0.40 o
   0  -8   6        0.39        0.32      0.35 o
   1  -8   6       23.11       21.85      0.74 o
   2  -8   6        2.05        2.28      0.24 o
  -3  -7   6        1.15        1.36      0.17 o
  -2  -7   6      135.31      138.11      2.64 o
  -1  -7   6        4.14        5.24      0.76 o
   0  -7   6      397.50      386.01      6.43 o
   1  -7   6      160.56      152.25      2.77 o
   2  -7   6        8.88        7.37      0.45 o
   3  -7   6       20.17       20.45      0.46 o
  -4  -6   6        6.51        5.26      0.20 o
  -3  -6   6      113.00      116.91      1.55 o
  -2  -6   6       11.63       11.84      0.41 o
  -1  -6   6       93.19       90.57      1.53 o
   0  -6   6       20.37       22.69      0.75 o
   1  -6   6      101.33      102.94      1.49 o
   2  -6   6       33.81       27.24      0.53 o
   3  -6   6        0.58        2.08      0.15 o
   4  -6   6       50.50       48.21      1.65 o
  -4  -5   6       10.41       10.26      0.28 o
  -3  -5   6        2.08        2.20      0.24 o
  -2  -5   6     1018.71      991.57     10.16 o
  -1  -5   6       53.38       50.92      0.76 o
   0  -5   6       84.51       76.96      1.58 o
   1  -5   6       36.20       35.10      0.60 o
   2  -5   6       12.91       15.69      0.35 o
   3  -5   6      272.25      292.75      2.66 o
   4  -5   6        1.55        2.13      0.18 o
  -5  -4   6        2.61        4.79      0.33 o
  -4  -4   6      182.84      173.39      2.17 o
  -3  -4   6       16.08       16.99      0.38 o
  -2  -4   6      138.67      135.43      1.51 o
  -1  -4   6       21.35       21.19      0.56 o
   0  -4   6        0.85        1.24      0.23 o
   1  -4   6       23.34       21.70      0.44 o
   2  -4   6      149.99      145.15      1.40 o
   3  -4   6        3.64        3.61      0.17 o
   4  -4   6        7.42        6.78      0.21 o
   5  -4   6        3.30        4.77      0.27 o
  -5  -3   6       26.89       33.35      0.72 o
  -4  -3   6      105.64       99.00      1.33 o
  -3  -3   6       68.75       72.12      1.55 o
  -2  -3   6        9.45        9.10      0.24 o
  -1  -3   6       10.32       13.98      0.39 o
   0  -3   6      125.56      112.90      2.41 o
   1  -3   6       74.26       82.99      1.30 o
   2  -3   6        3.40        5.52      0.25 o
   3  -3   6      369.39      362.99      2.79 o
   4  -3   6       92.44       94.65      1.02 o
   5  -3   6       53.01       56.50      0.72 o
  -5  -2   6        6.76        9.20      0.23 o
  -4  -2   6       85.87       69.93      0.85 o
  -3  -2   6      157.45      152.17      1.68 o
  -2  -2   6      165.35      174.80      1.79 o
  -1  -2   6       31.33       44.70      0.98 o
   0  -2   6        3.83        6.16      0.35 o
   1  -2   6      379.59      432.80      7.70 o
   2  -2   6      118.38      118.09      1.68 o
   3  -2   6      129.12      129.85      1.11 o
   4  -2   6       54.38       52.22      0.62 o
   5  -2   6       18.16       20.80      0.35 o
  -5  -1   6        0.82        0.23      0.12 o
  -4  -1   6       18.21       19.82      0.36 o
  -3  -1   6       32.76       31.13      0.41 o
  -2  -1   6      467.73      460.92      5.36 o
  -1  -1   6       28.02       27.20      1.26 o
   0  -1   6      294.53      288.96     13.08 o
   1  -1   6      161.27      177.99      3.34 o
   2  -1   6       25.72       20.46      0.54 o
   3  -1   6      134.29      136.39      1.38 o
   4  -1   6      176.72      180.40      1.69 o
   5  -1   6       23.37       23.10      0.38 o
  -5   0   6        2.45        1.30      0.10 o
  -4   0   6       38.37       44.80      0.83 o
  -3   0   6      143.34      146.30      1.46 o
  -2   0   6       34.85       35.66      0.56 o
  -1   0   6       37.77       48.10      1.09 o
   0   0   6      156.28      167.01      4.04 o
   1   0   6      107.23      107.17      2.54 o
   2   0   6      157.00      156.01      2.87 o
   3   0   6        0.03        0.37      0.13 o
   4   0   6       62.23       61.21      0.67 o
   5   0   6       36.07       35.44      0.46 o
  -5   1   6        0.02        0.40      0.14 o
  -4   1   6        0.01        0.15      0.08 o
  -3   1   6       31.35       33.40      0.46 o
  -2   1   6       56.18       54.22      0.67 o
  -1   1   6       72.94       78.18      1.62 o
   0   1   6      141.51      135.28      3.35 o
   1   1   6      572.63      593.68     13.31 o
   2   1   6        8.99        5.83      0.41 o
   3   1   6       79.74       75.11      0.85 o
   4   1   6       10.25       10.08      0.25 o
   5   1   6       31.16       29.26      0.44 o
   6   1   6       26.62       27.99      1.34 o
  -5   2   6       68.52       78.93      2.04 o
  -4   2   6       53.65       57.60      0.74 o
  -3   2   6       40.26       39.14      0.61 o
  -2   2   6       33.65       36.08      0.51 o
  -1   2   6      122.45      132.24      1.87 o
   0   2   6        3.65        3.26      0.35 o
   1   2   6      536.31      527.13     13.80 o
   2   2   6      257.79      259.88      4.70 o
   3   2   6       15.68       12.79      0.22 o
   4   2   6        0.62        0.21      0.07 o
   5   2   6       15.84       14.35      0.28 o
   6   2   6        0.12        0.15      0.05 o
  -4   3   6       95.67       88.32      1.24 o
  -3   3   6        0.02        0.03      0.11 o
  -2   3   6      171.65      165.41      1.66 o
  -1   3   6        5.34        6.33      0.63 o
   0   3   6        1.04        0.82      0.19 o
   1   3   6       17.00       18.83      1.07 o
   2   3   6        7.76       18.81      0.76 o
   3   3   6        0.50        0.75      0.07 o
   4   3   6        1.85        3.21      0.21 o
   5   3   6       17.18       17.49      0.33 o
   6   3   6       19.76       18.52      0.34 o
  -4   4   6        0.01        0.11      0.10 o
  -3   4   6      922.88      918.12      9.48 o
  -2   4   6      311.07      304.83      3.21 o
  -1   4   6       25.77       24.85      0.59 o
   0   4   6       88.76       85.62      2.27 o
   1   4   6        6.44        6.57      0.27 o
   2   4   6     1049.84     1008.38     27.36 o
   3   4   6      430.67      415.59      3.84 o
   4   4   6       93.70       91.15      0.94 o
   5   4   6        0.09        0.12      0.07 o
   6   4   6       27.00       27.57      1.34 o
  -4   5   6       27.62       24.07      0.63 o
  -3   5   6       51.94       53.13      0.76 o
  -2   5   6        3.34        4.45      0.27 o
  -1   5   6       51.15       55.07      0.98 o
   0   5   6       62.41       57.40      1.16 o
   1   5   6       45.17       41.67      0.78 o
   2   5   6        0.51        0.58      0.14 o
   3   5   6      190.16      187.23      1.94 o
   4   5   6        2.43        2.44      0.13 o
   5   5   6        4.36        3.50      0.14 o
  -3   6   6      136.81      131.81      2.60 o
  -2   6   6        0.86        0.94      0.20 o
  -1   6   6       31.82       33.16      0.90 o
   0   6   6        0.32        0.85      0.22 o
   1   6   6        7.68        8.18      0.72 o
   2   6   6     1761.76     1706.06     29.24 o
   3   6   6      532.31      533.44      5.11 o
   4   6   6       13.49       15.25      0.43 o
   5   6   6       12.74       12.41      0.37 o
  -3   7   6        1.16        1.01      0.36 o
  -2   7   6       10.25       11.48      0.53 o
  -1   7   6       42.14       47.21      1.54 o
   0   7   6       45.60       44.08      1.22 o
   1   7   6       49.09       51.49      1.27 o
   2   7   6        7.05        7.26      0.83 o
   3   7   6        5.34        7.00      0.38 o
   4   7   6       24.27       23.47      0.40 o
   5   7   6        5.26        4.30      0.21 o
  -2   8   6       59.99       58.81      1.48 o
  -1   8   6       24.32       24.67      0.81 o
   0   8   6        7.87        7.24      0.84 o
   1   8   6        0.22        0.81      0.62 o
   2   8   6        4.37        4.05      0.40 o
   3   8   6        9.90       10.93      0.32 o
   4   8   6        8.10        7.56      0.33 o
  -1   9   6       57.31       56.79      3.25 o
   0   9   6       10.46       11.07      0.75 o
   1   9   6       13.55       14.23      0.82 o
   2   9   6        3.68        4.66      0.37 o
   3   9   6        2.33        1.92      0.23 o
   1  10   6        6.62        2.44      0.63 o
   2  10   6       45.89       43.64      1.99 o
   0  -9   7       25.61       23.46      1.05 o
  -2  -8   7        8.36        7.93      0.62 o
  -1  -8   7       11.32       10.87      0.63 o
   0  -8   7       42.64       45.39      1.89 o
   1  -8   7        7.59        3.67      0.39 o
   2  -8   7       34.28       37.41      1.04 o
  -3  -7   7        9.51        8.53      0.39 o
  -2  -7   7      134.71      142.17      3.03 o
  -1  -7   7       28.94       30.40      0.93 o
   0  -7   7      159.86      149.14      3.18 o
   1  -7   7        0.00        0.63      0.31 o
   2  -7   7        9.89        7.91      0.39 o
   3  -7   7       33.62       33.65      0.87 o
  -3  -6   7        4.67        3.83      0.25 o
  -2  -6   7       92.65       87.47      1.67 o
  -1  -6   7        0.15        0.28      0.33 o
   0  -6   7      116.72      114.45      2.31 o
   1  -6   7       45.68       42.79      0.99 o
   2  -6   7       93.93       98.42      1.32 o
   3  -6   7        6.24        5.91      0.22 o
  -4  -5   7        0.02       -0.03      0.09 o
  -3  -5   7        5.67        5.55      0.28 o
  -2  -5   7       19.34       17.86      0.46 o
  -1  -5   7      343.18      350.28      5.09 o
   0  -5   7      130.76      125.79      2.45 o
   1  -5   7      166.77      154.49      2.64 o
   2  -5   7      117.76      110.39      1.33 o
   3  -5   7        0.81        0.97      0.12 o
   4  -5   7        0.60        0.85      0.11 o
  -4  -4   7        8.88        7.31      0.24 o
  -3  -4   7        0.01        0.27      0.14 o
  -2  -4   7      675.46      667.24      7.54 o
  -1  -4   7       12.93       13.80      0.37 o
   0  -4   7      199.22      193.83      3.10 o
   1  -4   7      269.61      284.99      3.44 o
   2  -4   7       64.37       64.27      0.81 o
   3  -4   7      344.89      334.89      3.06 o
   4  -4   7      204.68      219.98      2.21 o
   5  -4   7       52.15       55.76      1.54 o
  -4  -3   7       24.99       20.87      0.41 o
  -3  -3   7      621.06      595.41      6.26 o
  -2  -3   7       75.48       73.13      0.93 o
  -1  -3   7      173.09      167.62      2.19 o
   0  -3   7       45.19       46.93      1.26 o
   1  -3   7        6.95        7.47      0.55 o
   2  -3   7      397.06      399.71      3.72 o
   3  -3   7      155.09      167.79      1.51 o
   4  -3   7       16.57       18.04      0.33 o
   5  -3   7        0.02        0.28      0.08 o
  -5  -2   7        7.73        8.11      0.40 o
  -4  -2   7       55.18       41.67      0.66 o
  -3  -2   7       42.75       34.20      0.55 o
  -2  -2   7        6.42        7.31      0.25 o
  -1  -2   7       16.82       15.90      0.43 o
   0  -2   7      333.81      336.44      6.44 o
   1  -2   7       65.80       76.62      1.33 o
   2  -2   7       77.67       76.21      0.87 o
   3  -2   7        4.79        5.15      0.16 o
   4  -2   7       95.49       99.52      0.99 o
   5  -2   7       85.03       92.12      1.08 o
  -5  -1   7        1.55        2.58      0.25 o
  -4  -1   7      171.26      156.97      1.97 o
  -3  -1   7       74.27       64.69      0.84 o
  -2  -1   7       91.29       86.27      0.99 o
  -1  -1   7       21.35       23.96      0.58 o
   0  -1   7        1.75        3.96      0.43 o
   1  -1   7        0.05        1.12      0.20 o
   2  -1   7      899.97      889.94     11.46 o
   3  -1   7       59.90       58.71      0.58 o
   4  -1   7       20.90       20.83      0.35 o
   5  -1   7       77.60       76.45      0.93 o
  -5   0   7       23.79       26.07      0.83 o
  -4   0   7       33.96       43.29      0.74 o
  -3   0   7        9.85        9.50      0.28 o
  -2   0   7        3.57        2.28      0.16 o
  -1   0   7      141.69      149.09      2.36 o
   0   0   7      237.79      260.99      6.18 o
   1   0   7      428.88      447.35      9.40 o
   2   0   7      480.06      458.33      5.81 o
   3   0   7      281.68      274.61      2.32 o
   4   0   7        0.25        0.69      0.09 o
   5   0   7        0.51        0.48      0.08 o
  -4   1   7       19.84       23.76      0.62 o
  -3   1   7       17.14       13.36      0.33 o
  -2   1   7       74.07       76.00      0.85 o
  -1   1   7      156.26      152.34      3.41 o
   0   1   7       28.22       28.09      1.04 o
   1   1   7       51.21       47.66      1.68 o
   2   1   7      334.73      323.95      6.14 o
   3   1   7        0.28        0.25      0.06 o
   4   1   7        2.42        2.88      0.13 o
   5   1   7       43.07       42.68      0.57 o
  -4   2   7       59.47       51.35      1.01 o
  -3   2   7        0.11        0.36      0.13 o
  -2   2   7       71.75       69.93      0.84 o
  -1   2   7      575.33      609.75      8.06 o
   0   2   7      203.73      224.14      7.63 o
   1   2   7       82.10       75.49      1.52 o
   2   2   7        0.11       -0.05      0.10 o
   3   2   7       48.23       42.17      0.48 o
   4   2   7      120.95      117.86      1.46 o
   5   2   7        6.36        6.84      0.20 o
  -4   3   7        1.62        0.68      0.11 o
  -3   3   7        0.10        0.00      0.12 o
  -2   3   7        1.98        2.46      0.22 o
  -1   3   7       60.77       58.51      0.94 o
   1   3   7       75.46       77.05      1.54 o
   2   3   7      189.48      174.98      2.58 o
   3   3   7       11.62       11.06      0.23 o
   4   3   7        5.57        6.68      0.18 o
   5   3   7        4.62        5.54      0.38 o
  -4   4   7       19.36       20.96      0.57 o
  -3   4   7       42.22       42.68      0.66 o
  -2   4   7      184.13      188.34      2.45 o
  -1   4   7      188.40      193.52      2.67 o
   0   4   7       26.60       27.57      0.96 o
   1   4   7       81.78       72.26      1.86 o
   2   4   7      393.99      372.51      4.26 o
   3   4   7        2.38        3.54      0.27 o
   4   4   7      126.25      132.26      1.37 o
   5   4   7        0.47        0.32      0.07 o
  -3   5   7        7.80        7.09      0.29 o
  -2   5   7       71.68       74.89      1.16 o
  -1   5   7       46.79       52.71      1.05 o
   0   5   7       13.27       12.16      0.49 o
   1   5   7       94.22       87.12      1.56 o
   2   5   7      133.39      133.04      1.87 o
   3   5   7      144.57      151.72      1.63 o
   4   5   7       10.72       11.34      0.27 o
   5   5   7       12.37       11.09      0.33 o
  -3   6   7       34.00       31.41      0.69 o
  -2   6   7      387.51      415.82      5.73 o
  -1   6   7        5.40        5.67      0.50 o
   0   6   7        5.14        5.36      0.82 o
   1   6   7       22.37       22.53      0.78 o
   2   6   7       65.07       65.90      1.18 o
   3   6   7     1294.01     1252.60     11.68 o
   4   6   7        0.00       -0.02      0.09 o
   5   6   7        8.79        8.46      0.29 o
  -2   7   7       39.99       39.57      0.97 o
  -1   7   7       64.88       65.45      1.55 o
   0   7   7       26.76       27.60      1.06 o
   1   7   7       88.26       92.28      2.24 o
   2   7   7       26.85       29.50      0.87 o
   3   7   7      162.59      163.48      1.82 o
   4   7   7        0.68        0.40      0.09 o
  -2   8   7       32.44       35.87      1.19 o
  -1   8   7      119.70      125.47      2.42 o
   0   8   7        0.48        0.24      0.35 o
   1   8   7      138.44      139.44      3.03 o
   2   8   7       26.68       27.13      0.80 o
   3   8   7      248.43      225.28      2.89 o
   4   8   7        0.10        0.10      0.14 o
  -1   9   7        8.00        8.87      0.89 o
   0   9   7       12.65       12.59      0.73 o
   1   9   7       11.55       12.03      0.63 o
   2   9   7        0.28        0.15      0.23 o
   3   9   7       28.46       24.21      0.75 o
  -1  -8   8       33.07       29.95      1.03 o
   0  -8   8        0.32        0.18      0.27 o
   1  -8   8       26.05       29.20      0.74 o
  -2  -7   8        6.70        6.29      0.47 o
  -1  -7   8       68.19       70.54      2.27 o
   0  -7   8        8.31        5.56      0.71 o
   1  -7   8       10.90       13.04      0.58 o
   2  -7   8       10.02        8.36      0.38 o
  -3  -6   8        2.74        2.82      0.54 o
  -2  -6   8       20.73       24.24      0.90 o
  -1  -6   8        2.78        2.65      0.40 o
   0  -6   8       74.12       83.86      2.66 o
   1  -6   8       44.77       38.85      0.87 o
   2  -6   8       50.15       51.14      0.98 o
   3  -6   8       12.48       15.89      0.55 o
  -3  -5   8      226.78      220.14      3.40 o
  -2  -5   8       62.04       59.26      1.04 o
  -1  -5   8      146.68      142.81      2.38 o
   0  -5   8       70.68       60.78      1.80 o
   1  -5   8       33.92       29.78      0.72 o
   2  -5   8       11.99        9.20      0.31 o
   3  -5   8        6.94        7.75      0.28 o
   4  -5   8       11.24        9.17      0.53 o
  -4  -4   8      200.48      195.57      3.45 o
  -3  -4   8        6.99        6.97      0.29 o
  -2  -4   8      460.47      444.81      6.46 o
  -1  -4   8        0.82        1.15      0.24 o
   0  -4   8       28.17       25.37      0.80 o
   1  -4   8        5.74        7.77      0.47 o
   2  -4   8        0.62        0.66      0.14 o
   3  -4   8      148.24      145.96      1.54 o
   4  -4   8       29.12       33.54      0.51 o
  -4  -3   8        0.13        0.05      0.09 o
  -3  -3   8        0.51        0.29      0.12 o
  -2  -3   8        6.61        5.99      0.39 o
  -1  -3   8      633.11      637.48      7.09 o
   0  -3   8      173.30      165.90      2.44 o
   1  -3   8        3.78        3.85      0.23 o
   2  -3   8       42.18       39.31      0.58 o
   3  -3   8       55.30       59.22      0.72 o
   4  -3   8      209.41      219.64      2.15 o
   5  -3   8        0.14        0.11      0.09 o
  -4  -2   8       14.94       15.91      0.56 o
  -3  -2   8      201.89      187.95      2.15 o
  -2  -2   8      248.01      247.60      2.67 o
  -1  -2   8       33.65       37.76      0.67 o
   0  -2   8      198.85      205.35      4.23 o
   1  -2   8       86.92       90.51      1.22 o
   2  -2   8      163.92      157.95      1.63 o
   3  -2   8     1221.43     1207.96     10.18 o
   4  -2   8        0.07        0.34      0.09 o
   5  -2   8        1.38        1.43      0.15 o
  -4  -1   8      143.41      153.59      2.07 o
  -3  -1   8      311.84      271.51      2.99 o
  -2  -1   8        7.97        7.78      0.29 o
  -1  -1   8        0.35        0.61      0.14 o
   0  -1   8      317.85      319.97      9.89 o
   1  -1   8       16.81       20.36      0.61 o
   2  -1   8     1076.05     1074.94      9.85 o
   3  -1   8        1.77        1.48      0.12 o
   4  -1   8       96.79      101.91      1.16 o
   5  -1   8       72.34       70.46      0.86 o
  -4   0   8        0.66        1.62      0.15 o
  -3   0   8       62.43       51.39      0.72 o
  -2   0   8       93.92       90.37      1.04 o
  -1   0   8      203.80      204.50      2.45 o
   0   0   8        0.22        6.74      0.80 o
   1   0   8       12.08       13.44      0.43 o
   2   0   8        0.43        1.31      0.17 o
   3   0   8       36.07       36.49      0.52 o
   4   0   8      168.97      170.75      1.72 o
   5   0   8        1.66        1.74      0.12 o
  -4   1   8        0.02        0.08      0.09 o
  -3   1   8       98.72       90.38      1.15 o
  -2   1   8      362.79      351.33      3.36 o
  -1   1   8       77.02       73.45      1.06 o
   0   1   8      304.98      285.22     12.73 o
   1   1   8        2.42        1.48      0.18 o
   2   1   8      401.56      411.32      4.44 o
   3   1   8       27.62       22.51      0.38 o
   4   1   8        0.49        1.32      0.13 o
   5   1   8       25.39       24.54      0.46 o
  -4   2   8        6.30        7.04      0.64 o
  -3   2   8        6.64        6.82      0.28 o
  -2   2   8        0.04        0.23      0.14 o
  -1   2   8      253.02      252.00      3.16 o
   0   2   8      149.88      168.71      3.56 o
   1   2   8        0.00        0.66      0.18 o
   2   2   8       25.53       21.33      0.37 o
   3   2   8      113.39       99.87      1.13 o
   4   2   8        5.86        6.09      0.18 o
   5   2   8        3.26        4.04      0.41 o
  -4   3   8        1.26        0.78      0.15 o
  -3   3   8       14.23       11.50      0.31 o
  -2   3   8      503.48      490.89      5.86 o
  -1   3   8        0.03        0.35      0.14 o
   0   3   8      188.63      185.88      3.23 o
   1   3   8        7.62        7.20      0.71 o
   2   3   8        0.56       -0.02      0.11 o
   3   3   8        0.26        0.56      0.16 o
   4   3   8        8.63        7.92      0.21 o
   5   3   8       42.43       42.76      0.65 o
  -3   4   8       14.90       13.20      0.38 o
  -2   4   8       61.64       66.26      1.06 o
  -1   4   8      117.01      120.95      1.99 o
   0   4   8        4.01        6.07      0.62 o
   1   4   8       15.84       13.27      0.40 o
   2   4   8       43.89       46.52      0.86 o
   3   4   8       21.83       23.46      0.69 o
   4   4   8      249.27      240.16      2.55 o
   5   4   8       76.37       73.10      0.91 o
  -3   5   8        0.84        0.96      0.14 o
  -2   5   8       38.41       42.55      0.88 o
  -1   5   8      102.11       98.10      2.11 o
   0   5   8       60.84       62.16      1.71 o
   1   5   8       12.11       11.70      0.66 o
   2   5   8        0.00        0.18      0.41 o
   3   5   8        1.12        1.36      0.16 o
   4   5   8        4.06        4.13      0.20 o
   5   5   8       92.60       94.92      1.50 o
  -3   6   8        0.03        0.11      0.29 o
  -2   6   8      704.00      733.51     11.51 o
  -1   6   8       48.42       53.44      1.36 o
   0   6   8      169.98      171.81      3.65 o
   1   6   8       36.31       35.47      1.22 o
   2   6   8       54.86       57.64      1.08 o
   3   6   8       40.40       39.78      0.71 o
   4   6   8       15.25       17.76      0.35 o
   5   6   8        2.14        1.27      0.14 o
  -2   7   8        0.75        0.59      0.21 o
  -1   7   8        1.35        1.93      0.31 o
   0   7   8       21.23       24.22      1.00 o
   1   7   8       15.51       16.63      0.84 o
   2   7   8        2.23        2.97      0.36 o
   3   7   8       71.49       68.81      1.07 o
   4   7   8        7.78        6.60      0.23 o
  -1   8   8       51.47       52.33      2.14 o
   0   8   8       60.30       63.91      1.94 o
   1   8   8        9.85        9.16      0.81 o
   2   8   8       72.58       71.97      2.45 o
   3   8   8      363.64      327.65      5.98 o
   0   9   8        8.08        7.56      0.63 o
   1   9   8      130.03      132.31      3.67 o
   2   9   8       28.54       32.04      1.23 o
  -2  -7   9       42.38       42.21      1.97 o
  -1  -7   9        1.16        1.28      0.27 o
   0  -7   9       13.44       13.64      0.66 o
   1  -7   9       24.83       20.37      0.65 o
   2  -7   9        0.08        0.33      0.25 o
  -2  -6   9       16.32       15.84      0.67 o
  -1  -6   9       68.94       73.14      1.58 o
   0  -6   9       28.80       25.09      1.04 o
   1  -6   9        7.44        9.30      0.77 o
   2  -6   9       16.97       20.10      0.60 o
   3  -6   9        9.39       12.76      0.62 o
  -3  -5   9       11.31        9.33      0.41 o
  -2  -5   9       21.53       20.59      0.82 o
  -1  -5   9       72.55       72.97      1.63 o
   0  -5   9       21.65       24.21      0.86 o
   1  -5   9      118.96      101.08      1.87 o
   2  -5   9        8.66        9.41      0.41 o
   3  -5   9       30.34       30.69      0.88 o
  -3  -4   9        0.86        0.94      0.15 o
  -2  -4   9        0.77        1.46      0.19 o
  -1  -4   9       63.34       59.51      1.19 o
   0  -4   9       12.06       11.70      0.56 o
   1  -4   9       82.84       78.57      1.31 o
   2  -4   9        0.70        1.56      0.17 o
   3  -4   9       85.47       93.35      1.13 o
   4  -4   9        0.27        0.03      0.09 o
  -3  -3   9       45.72       44.55      0.75 o
  -2  -3   9      165.69      167.48      2.35 o
  -1  -3   9      567.10      570.66      7.81 o
   0  -3   9       34.27       40.67      1.06 o
   1  -3   9      169.08      166.64      2.40 o
   2  -3   9      264.12      271.29      2.86 o
   3  -3   9      145.13      143.77      1.56 o
   4  -3   9       25.49       27.27      0.49 o
  -4  -2   9        9.41       11.49      0.40 o
  -3  -2   9        0.02        0.10      0.13 o
  -2  -2   9       97.77       99.11      1.36 o
  -1  -2   9      107.32      110.95      1.60 o
   0  -2   9       69.59       72.32      1.28 o
   1  -2   9        3.83        3.49      0.26 o
   2  -2   9      126.40      130.56      1.54 o
   3  -2   9       15.67       15.39      0.36 o
   4  -2   9      201.40      206.96      2.56 o
   5  -2   9       53.29       52.67      1.05 o
  -4  -1   9        0.62        0.39      0.14 o
  -3  -1   9       13.52       12.56      0.32 o
  -2  -1   9      122.80      116.89      1.56 o
  -1  -1   9       10.49       10.62      0.37 o
   0  -1   9       41.48       41.76      0.82 o
   1  -1   9        1.58        1.90      0.19 o
   2  -1   9      121.96      119.43      1.68 o
   3  -1   9        8.38        8.61      0.27 o
   4  -1   9      460.13      477.77      5.16 o
   5  -1   9      107.06      105.81      1.94 o
  -4   0   9        1.60        0.65      0.15 o
  -3   0   9      210.18      193.78      2.10 o
  -2   0   9      143.94      135.54      1.60 o
  -1   0   9      217.82      233.94      2.82 o
   0   0   9       86.87       80.35      1.52 o
   1   0   9       35.76       38.18      0.87 o
   2   0   9       72.41       75.34      1.04 o
   3   0   9      177.59      175.94      1.82 o
   4   0   9       38.92       38.20      0.60 o
   5   0   9       60.76       60.87      0.81 o
  -4   1   9       73.25       65.69      1.31 o
  -3   1   9       12.49        8.74      0.27 o
  -2   1   9       50.67       45.30      0.74 o
  -1   1   9       39.10       39.48      0.70 o
   0   1   9        7.66        6.77      0.40 o
   1   1   9      198.28      200.49      3.11 o
   2   1   9       17.95       17.48      0.41 o
   3   1   9      268.43      259.88      2.74 o
   4   1   9       53.78       56.01      0.85 o
   5   1   9       21.76       21.03      0.37 o
  -4   2   9       23.73       28.30      0.99 o
  -3   2   9        5.92        5.16      0.34 o
  -2   2   9      173.30      171.90      2.15 o
  -1   2   9      156.82      154.73      2.25 o
   0   2   9       16.09       13.26      0.51 o
   1   2   9       45.61       45.41      0.87 o
   2   2   9        0.01        0.36      0.12 o
   3   2   9       22.93       22.82      0.41 o
   4   2   9      288.31      280.06      2.98 o
   5   2   9      117.02      121.17      1.48 o
  -3   3   9       16.06       14.71      0.40 o
  -2   3   9       10.74       11.52      0.44 o
  -1   3   9      106.46      105.08      1.65 o
   0   3   9        5.33        4.47      0.39 o
   1   3   9       12.28       11.93      0.61 o
   2   3   9        0.01       -0.02      0.14 o
   3   3   9        6.22        8.55      0.26 o
   4   3   9       95.28       99.38      1.53 o
   5   3   9        1.84        1.31      0.13 o
  -3   4   9        9.48        9.40      0.30 o
  -2   4   9       66.08       69.87      1.25 o
  -1   4   9       12.07       13.50      0.66 o
   0   4   9      470.18      488.29      9.06 o
   1   4   9       53.92       51.58      1.49 o
   2   4   9       41.89       39.67      0.76 o
   3   4   9        1.59        1.58      0.18 o
   4   4   9       31.39       30.54      0.53 o
   5   4   9       10.09        9.74      0.33 o
  -3   5   9        0.00       -0.20      0.29 o
  -2   5   9       60.11       62.11      1.38 o
  -1   5   9        2.53        2.51      0.38 o
   0   5   9       25.30       24.93      1.02 o
   1   5   9       17.35       18.23      0.79 o
   2   5   9      123.75      117.30      1.85 o
   3   5   9        8.98        8.79      0.32 o
   4   5   9       15.47       16.14      0.31 o
   5   5   9        0.13        0.03      0.09 o
  -2   6   9      167.37      164.88      4.17 o
  -1   6   9       56.66       60.74      1.98 o
   0   6   9       43.76       45.42      1.40 o
   1   6   9       52.07       54.30      1.57 o
   2   6   9       10.66       10.83      0.55 o
   3   6   9       50.81       47.49      0.78 o
   4   6   9       58.62       56.71      0.77 o
  -1   7   9      140.53      144.74      4.85 o
   0   7   9       25.19       25.75      1.36 o
   1   7   9       29.89       31.15      1.16 o
   2   7   9       29.73       29.41      0.83 o
   3   7   9       13.21       12.46      0.44 o
   4   7   9       28.22       28.54      0.84 o
  -1   8   9      111.43      112.14      4.26 o
   0   8   9      103.85      113.26      2.86 o
   1   8   9        6.76        5.32      0.45 o
   2   8   9       19.97       20.67      1.23 o
   3   8   9      163.46      140.55      3.55 o
   0  -7  10        2.51        2.51      0.37 o
   1  -7  10       13.15        9.41      0.89 o
  -2  -6  10       32.38       28.49      1.55 o
  -1  -6  10       66.14       67.62      1.81 o
   0  -6  10       55.86       62.47      1.82 o
   1  -6  10        9.89       13.41      0.56 o
   2  -6  10        0.26        0.58      0.19 o
  -2  -5  10       27.10       28.88      1.07 o
  -1  -5  10      116.77      116.49      2.68 o
   0  -5  10        4.56        4.76      0.63 o
   1  -5  10      153.61      143.28      2.93 o
   2  -5  10       19.75       17.63      0.58 o
   3  -5  10       10.72       12.84      0.51 o
  -3  -4  10       18.15       16.64      0.58 o
  -2  -4  10       47.81       45.14      1.48 o
  -1  -4  10        2.73        2.60      0.41 o
   0  -4  10       22.86       21.14      0.88 o
   1  -4  10       83.75       91.25      2.05 o
   2  -4  10       15.50       14.54      0.56 o
   3  -4  10       12.71       14.43      0.41 o
  -3  -3  10        9.92        8.27      0.35 o
  -2  -3  10        1.56        1.49      0.29 o
  -1  -3  10       42.12       41.72      1.21 o
   0  -3  10      256.45      253.09      3.95 o
   1  -3  10      133.26      126.41      2.55 o
   2  -3  10        0.76        1.53      0.28 o
   3  -3  10        1.20        0.50      0.13 o
   4  -3  10        3.43        3.96      0.17 o
  -3  -2  10       12.39       14.97      0.36 o
  -2  -2  10       39.96       39.41      0.78 o
  -1  -2  10      522.83      532.79      8.29 o
   0  -2  10        0.09        0.02      0.19 o
   1  -2  10      413.09      404.53      5.27 o
   2  -2  10        9.88       10.59      0.37 o
   3  -2  10       54.66       55.27      0.77 o
   4  -2  10        8.01        6.26      0.22 o
  -3  -1  10       16.13       15.71      0.38 o
  -2  -1  10       42.22       42.26      0.82 o
  -1  -1  10      235.11      235.44      3.50 o
   0  -1  10      123.12      133.84      2.34 o
   1  -1  10       18.07       22.57      0.68 o
   2  -1  10      107.48      107.56      1.56 o
   3  -1  10       54.40       54.10      0.77 o
   4  -1  10      143.62      148.82      1.89 o
   5  -1  10        5.45        4.84      0.31 o
  -3   0  10        0.29        1.52      0.16 o
  -2   0  10        8.22        7.60      0.36 o
  -1   0  10      397.05      409.86      5.74 o
   0   0  10        1.33        1.49      0.25 o
   1   0  10       80.28       80.51      1.49 o
   2   0  10       25.84       20.85      0.51 o
   3   0  10       23.81       22.92      0.44 o
   4   0  10      116.44      110.24      1.46 o
   5   0  10       29.98       31.56      0.71 o
  -3   1  10       11.89       11.46      0.32 o
  -2   1  10      460.65      435.11      5.55 o
  -1   1  10      105.62      107.53      1.83 o
   0   1  10      129.53      124.84      2.25 o
   1   1  10      101.78      105.37      1.82 o
   2   1  10      112.12      109.93      1.59 o
   3   1  10      312.95      311.42      3.25 o
   4   1  10       26.87       27.62      0.51 o
   5   1  10       12.09       10.56      0.41 o
  -3   2  10        0.26        0.15      0.11 o
  -2   2  10       57.96       59.33      1.17 o
  -1   2  10       54.07       51.66      1.21 o
   0   2  10       72.57       72.18      1.36 o
   1   2  10        4.94        7.64      0.50 o
   2   2  10      438.04      433.70      6.01 o
   3   2  10       63.73       64.39      0.87 o
   4   2  10        1.14        1.46      0.14 o
   5   2  10        8.06        8.38      0.32 o
  -3   3  10        4.75        5.07      0.28 o
  -2   3  10       73.41       76.55      1.32 o
  -1   3  10       21.54       20.44      0.72 o
   0   3  10        0.76        1.29      0.38 o
   1   3  10        0.49        0.98      0.39 o
   2   3  10      103.33      112.49      2.13 o
   3   3  10      339.58      319.31      3.32 o
   4   3  10       54.11       50.89      0.76 o
   5   3  10       15.50       15.54      0.45 o
  -3   4  10        4.26        4.70      0.56 o
  -2   4  10        4.43        4.30      0.37 o
  -1   4  10        0.56        0.72      0.29 o
   0   4  10       46.99       50.68      1.50 o
   1   4  10      144.99      150.30      3.26 o
   2   4  10       52.47       48.14      0.95 o
   3   4  10       30.05       30.62      0.56 o
   4   4  10       28.55       24.03      0.49 o
   5   4  10       14.67       15.72      0.60 o
  -2   5  10       18.77       20.72      0.65 o
  -1   5  10      130.46      138.98      2.72 o
   0   5  10        1.39        1.57      0.43 o
   1   5  10      115.32      113.72      2.37 o
   2   5  10       24.83       23.38      0.77 o
   3   5  10      153.27      160.02      1.91 o
   4   5  10        0.72        0.36      0.09 o
  -2   6  10        3.97        4.45      1.26 o
  -1   6  10      166.55      179.43      4.94 o
   0   6  10      290.50      290.77      8.41 o
   1   6  10      248.13      248.09      4.91 o
   2   6  10       23.50       25.02      0.77 o
   3   6  10       25.62       27.25      0.61 o
   4   6  10       20.40       18.40      0.44 o
  -1   7  10        0.69        0.26      0.29 o
   0   7  10       79.97       85.49      2.78 o
   1   7  10       19.78       20.48      0.82 o
   2   7  10        1.12        1.73      0.27 o
   3   7  10        1.20        1.64      0.20 o
   0   8  10       63.04       64.63      2.17 o
   1   8  10       18.19       16.96      0.77 o
   2   8  10        1.70        2.54      0.84 o
  -1  -6  11       55.14       50.22      2.12 o
   0  -6  11        6.43        6.01      0.48 o
   1  -6  11        6.80        9.28      0.96 o
  -2  -5  11        1.87        1.64      0.51 o
  -1  -5  11      101.20      109.14      2.04 o
   0  -5  11       24.86       25.42      2.55 o
   1  -5  11        2.22        2.50      0.43 o
   2  -5  11        0.90        0.15      0.17 o
  -2  -4  11        0.49        0.84      0.22 o
  -1  -4  11        1.64        0.65      0.30 o
   0  -4  11       62.87       73.99      2.16 o
   1  -4  11        7.47        5.49      0.53 o
   2  -4  11       17.08       14.17      0.70 o
   3  -4  11       26.23       26.05      0.92 o
  -3  -3  11        3.37        6.27      0.58 o
  -2  -3  11        2.66        2.39      0.28 o
  -1  -3  11        0.35        0.50      0.31 o
   0  -3  11      145.45      154.42      3.29 o
   1  -3  11        4.50        5.95      0.59 o
   2  -3  11      162.14      155.84      2.81 o
   3  -3  11        6.89        7.97      0.28 o
  -3  -2  11       10.27       10.03      0.56 o
  -2  -2  11        0.06        0.17      0.21 o
  -1  -2  11       82.57       86.58      1.69 o
   0  -2  11        6.59        8.09      0.94 o
   1  -2  11        2.80        3.38      0.43 o
   2  -2  11      103.59      101.94      1.51 o
   3  -2  11       35.87       37.23      0.89 o
   4  -2  11       16.14       15.43      0.35 o
  -3  -1  11       13.45       14.15      0.58 o
  -2  -1  11        3.35        4.44      0.36 o
  -1  -1  11       96.31      103.70      1.98 o
   0  -1  11      888.23      928.30     14.47 o
   1  -1  11       22.21       18.45      0.60 o
   2  -1  11        2.18        2.16      0.21 o
   3  -1  11       23.47       26.34      0.72 o
   4  -1  11        0.13        0.20      0.10 o
  -3   0  11       69.26       78.75      2.51 o
  -2   0  11       23.79       19.46      0.63 o
  -1   0  11      161.08      174.36      3.00 o
   0   0  11        9.15        8.44      0.69 o
   1   0  11      119.16      111.71      2.05 o
   2   0  11        0.99        0.48      0.15 o
   3   0  11       42.61       42.35      0.75 o
   4   0  11       72.62       74.18      1.03 o
  -3   1  11       14.11       15.29      0.54 o
  -2   1  11       95.27       90.41      2.70 o
  -1   1  11       33.48       35.79      0.96 o
   0   1  11       65.34       67.31      1.40 o
   1   1  11      160.08      184.45      3.85 o
   2   1  11       53.83       58.66      1.29 o
   3   1  11       13.86       18.36      0.45 o
   4   1  11       39.40       38.60      0.63 o
  -3   2  11        8.26       12.36      0.81 o
  -2   2  11       37.19       33.56      1.46 o
  -1   2  11        3.18        3.15      0.36 o
   0   2  11       14.86       14.71      0.59 o
   1   2  11       21.17       20.72      1.32 o
   2   2  11        0.98        0.25      0.15 o
   3   2  11        0.47        0.62      0.15 o
   4   2  11       34.62       31.53      0.78 o
  -2   3  11       47.58       47.01      1.22 o
  -1   3  11       12.18       13.28      0.67 o
   0   3  11       89.27       90.89      2.06 o
   1   3  11       76.77       81.84      2.06 o
   2   3  11        5.64        5.34      0.69 o
   3   3  11       56.31       51.62      0.80 o
   4   3  11       19.04       17.32      0.31 o
  -2   4  11        4.68        4.27      0.51 o
  -1   4  11       10.07        9.21      0.53 o
   0   4  11        0.06        0.50      0.39 o
   1   4  11       49.67       46.59      1.41 o
   2   4  11       13.61       15.02      0.61 o
   3   4  11        5.92        5.28      0.26 o
   4   4  11        2.46        2.11      0.15 o
  -2   5  11        3.78        5.55      0.69 o
  -1   5  11       38.38       37.04      1.50 o
   0   5  11      132.63      146.09      3.70 o
   1   5  11      110.44      110.71      2.29 o
   2   5  11        3.41        4.38      0.47 o
   3   5  11        2.32        3.87      0.37 o
   4   5  11       41.61       36.22      0.77 o
  -1   6  11        2.01        0.85      0.33 o
   0   6  11        0.89        1.03      0.40 o
   1   6  11       42.04       41.55      1.22 o
   2   6  11        3.93        2.27      0.34 o
   3   6  11       81.57       83.01      1.49 o
   0   7  11        4.87        4.11      0.43 o
   1   7  11       15.33       14.83      0.76 o
   2   7  11       13.46       12.62      0.76 o
   3   7  11       22.04       22.50      1.19 o
   0  -5  12        0.86        0.97      0.34 o
   1  -5  12       25.37       28.16      0.90 o
  -1  -4  12        0.35        0.05      0.24 o
   0  -4  12        1.18        1.82      0.44 o
   1  -4  12        0.42       -0.08      0.24 o
   2  -4  12        0.33        0.03      0.20 o
  -2  -3  12        4.93        7.37      0.57 o
  -1  -3  12        0.33        0.24      0.27 o
   0  -3  12      150.26      154.63      3.22 o
   1  -3  12        0.62        0.89      0.31 o
   2  -3  12       63.28       55.97      1.96 o
   3  -3  12       32.87       32.33      0.88 o
  -2  -2  12        6.28        4.30      0.50 o
  -1  -2  12       10.52        8.87      0.58 o
   0  -2  12        1.74        1.70      0.46 o
   1  -2  12      213.48      207.89      6.78 o
   2  -2  12        0.37        0.22      0.23 o
   3  -2  12        1.56        0.97      0.23 o
  -2  -1  12        4.93        6.08      0.38 o
  -1  -1  12        2.38        2.52      0.43 o
   0  -1  12      240.49      258.20      5.07 o
   1  -1  12      368.80      376.15      9.85 o
   2  -1  12      142.20      160.17      3.01 o
   3  -1  12      140.37      142.16      3.36 o
   4  -1  12       18.72       19.61      0.80 o
  -2   0  12        0.00        0.12      0.18 o
  -1   0  12        2.49        1.91      0.36 o
   0   0  12      112.00      123.56      2.78 o
   1   0  12      156.85      167.35      4.56 o
   2   0  12       86.19       80.97      1.94 o
   3   0  12       78.65       78.31      1.14 o
   4   0  12       27.88       28.15      1.13 o
  -2   1  12        8.04        8.57      0.42 o
  -1   1  12       22.30       23.34      0.79 o
   0   1  12      540.43      578.97     10.47 o
   1   1  12       54.27       54.85      1.96 o
   2   1  12        2.11        2.31      0.32 o
   3   1  12       24.32       23.36      0.49 o
   4   1  12       41.23       40.84      1.94 o
  -2   2  12        9.61        7.22      0.43 o
  -1   2  12       33.69       35.80      1.31 o
   0   2  12       28.39       33.18      1.15 o
   1   2  12       37.46       45.00      1.36 o
   2   2  12       25.88       18.59      0.71 o
   3   2  12        1.24        1.39      0.18 o
   4   2  12        6.55        7.46      0.38 o
  -2   3  12       15.39       11.93      0.79 o
  -1   3  12       26.93       23.33      0.84 o
   0   3  12        4.67        5.26      0.89 o
   1   3  12       36.41       31.22      1.09 o
   2   3  12       16.64       20.73      0.64 o
   3   3  12        0.10        0.56      0.15 o
   4   3  12       39.17       37.00      0.94 o
  -1   4  12      128.95      135.24      5.36 o
   0   4  12       28.67       30.44      1.24 o
   1   4  12       11.37       11.24      0.62 o
   2   4  12        9.65       10.79      0.49 o
   3   4  12       37.75       38.30      0.86 o
   4   4  12        1.66        1.78      0.59 o
  -1   5  12        1.51        1.02      0.41 o
   0   5  12       19.93       21.20      0.96 o
   1   5  12       28.02       26.67      0.94 o
   2   5  12        0.21        0.08      0.22 o
   3   5  12       21.75       25.69      0.84 o
   0   6  12        0.71        0.95      0.33 o
   1   6  12       11.74       11.64      0.67 o
   2   6  12        0.00       -0.44      0.26 o
   3   6  12        0.08       -0.11      0.52 o
   0  -4  13        1.98        2.37      0.36 o
   1  -4  13       34.37       24.70      1.48 o
  -1  -3  13        4.29        2.76      0.43 o
   0  -3  13       33.98       36.09      2.13 o
   1  -3  13       28.54       29.77      1.05 o
   2  -3  13       14.18       11.41      1.51 o
  -1  -2  13       41.69       43.25      1.07 o
   0  -2  13        2.48        2.49      0.39 o
   1  -2  13        0.04        0.28      0.27 o
   2  -2  13       69.55       75.32      1.78 o
  -1  -1  13       37.69       39.67      1.16 o
   0  -1  13       49.17       55.22      1.47 o
   1  -1  13        0.84        0.89      0.30 o
   2  -1  13       49.82       47.51      1.74 o
   3  -1  13       86.26       80.14      3.25 o
  -1   0  13        7.64        6.04      0.84 o
   0   0  13      225.09      248.31      4.78 o
   1   0  13        2.07        0.96      0.31 o
   2   0  13        4.04        6.36      0.73 o
   3   0  13        5.08        3.98      0.47 o
  -1   1  13       91.18       93.98      1.88 o
   0   1  13        0.06        0.04      0.36 o
   1   1  13      408.21      418.11      7.77 o
   2   1  13       31.94       26.74      0.92 o
   3   1  13       76.35       78.84      1.81 o
  -1   2  13       65.49       64.63      1.65 o
   0   2  13      157.85      161.64      4.46 o
   1   2  13       27.77       30.85      1.04 o
   2   2  13       42.08       38.71      1.84 o
   3   2  13        0.17       -0.01      0.16 o
  -1   3  13      352.95      356.73     18.12 o
   0   3  13       21.69       23.64      1.01 o
   1   3  13       28.99       27.33      1.53 o
   2   3  13       13.27       12.32      0.55 o
   3   3  13       42.77       40.18      1.01 o
   0   4  13       20.19       21.97      1.40 o
   1   4  13       24.52       25.75      0.79 o
   2   4  13        6.27        4.29      0.36 o
   3   4  13       59.93       54.68      2.69 o
   0   5  13        9.43        8.95      0.82 o
   1   5  13       28.48       26.60      0.98 o
   2   5  13        0.14        0.18      0.27 o
   0  -2  14        9.94       11.75      0.87 o
   1  -2  14        9.66        8.68      1.36 o
   0  -1  14       14.11       16.51      0.73 o
   1  -1  14        1.70        0.68      0.33 o
   2  -1  14        2.04        0.34      0.40 o
   0   0  14        0.12        0.58      0.30 o
   1   0  14       22.26       21.65      1.27 o
   2   0  14        0.85        0.94      0.33 o
   0   1  14       60.22       61.70      1.44 o
   1   1  14      122.19      116.32      2.87 o
   2   1  14       20.04       16.16      2.42 o
   0   2  14      104.80      108.06      3.38 o
   1   2  14      128.22      135.29      3.29 o
   2   2  14        1.17        0.50      0.28 o
   0   3  14      107.46      116.40      3.54 o
   1   3  14      108.93       96.37      2.11 o
   2   3  14      145.42      135.00      4.26 o
 
